# Supplementary material for: 1,3-Di-n-butyl­thio­urea
Source: Acta Crystallogr Sect E Struct Rep Online. 2011 Mar 19;67(Pt 4):o925. doi: 10.1107/S1600536811009743 (PMC3099899; doi:10.1107/S1600536811009743)
Supplement: Supplementary file 1 [file e-67-0o925-sup1.cif]

##############################################################################
###                                                                        ###
###        Electronic paper (Acta Crystallographica Section E)             ###
###                                                                        ###
##############################################################################
#                                                                            #
# This CIF contains the data in a paper accepted for publication in Acta     #
# Crystallographica Section E. It conforms to the requirements of Notes      #
# for Authors for Section E, and has been peer reviewed under the auspices   #
# of the IUCr Commission on Journals.                                        #
#                                                                            #
# Full details of the Crystallographic Information File format               #
# are given in the paper "The Crystallographic Information File (CIF):       #
# a New Standard Archive File for Crystallography" by S. R. Hall, F. H.      #
# Allen and I. D. Brown [Acta Cryst. (1991), A47, 655-685].                  #
#                                                                            #
# The current version of the core CIF dictionary is obtainable from          #
# ftp://ftp.iucr.org/pub/cif_core.dic. The current version number is 2.4.    #
#                                                                            #
# Software is freely available for graphical display of the structure(s) in  #
# this CIF.  For information consult the CIF home page http://www.iucr.org/  #
# cif/home.html                                                              #
#                                                                            #
# This file may be used for bona fide research purposes within the           #
# scientific community so long as proper attribution is given to the journal # 
# article from which it was obtained.                                        #
#                                                                            #
##############################################################################
                                             
data_global
_journal_date_recd_electronic     2011-03-11
_journal_date_accepted     2011-03-15
_journal_name_full     'Acta Crystallographica, Section E'
_journal_year     2011
_journal_volume     67
_journal_issue      4
_journal_page_first     o925
_journal_page_last     o925
_journal_paper_category     QO
_journal_coeditor_code     SI2344
_publ_contact_author_name     'Jaros\/law Chojnacki'
_publ_contact_author_address
;
Department of Inorganic Chemistry
Gdansk University of Technology
11/12 Narutowicza Str.
80-233 Gda\'nsk
Poland
;
_publ_contact_author_email     'jaroslaw.chojnacki@pg.gda.pl'
_publ_contact_author_fax     '48(58)3472694'
_publ_contact_author_phone     '48(58)3472622'
_publ_section_title
;
1,3-Di-<i>n</i>-butylthiourea
;
loop_
    _publ_author_name
    _publ_author_footnote
    _publ_author_address
    'Okuniewski, Andrzej' .
;
Department of Inorganic Chemistry
Gdansk University of Technology
11/12 Narutowicza Str.
80-233 Gda\'nsk
Poland
;
    'D\;abrowska, Agnieszka' .
;
Department of Inorganic Chemistry
Gdansk University of Technology
11/12 Narutowicza Str.
80-233 Gda\'nsk
Poland
;
    'Chojnacki, Jaroslaw' .
;
Department of Inorganic Chemistry
Gdansk University of Technology
11/12 Narutowicza Str.
80-233 Gda\'nsk
Poland
;
_publ_section_synopsis     .
data_I
_chemical_name_systematic
;
1,3-Di-<i>n</i>-butylthiourea
;
_chemical_formula_moiety     'C9 H20 N2 S'
_chemical_formula_sum     'C9 H20 N2 S'
_chemical_formula_iupac     'C9 H20 N2 S'
_chemical_formula_weight     188.33
_chemical_melting_point     336.0(10)
_symmetry_cell_setting     monoclinic
_symmetry_space_group_name_H-M     'P 21/c'
_symmetry_space_group_name_Hall     '-P 2ybc'
loop_
    _symmetry_equiv_pos_as_xyz
    'x, y, z'
    '-x, y+1/2, -z+1/2'
    '-x, -y, -z'
    'x, -y-1/2, z-1/2'
_cell_length_a     12.6395(6)
_cell_length_b     10.0836(6)
_cell_length_c     9.0128(5)
_cell_angle_alpha     90
_cell_angle_beta     90.476(5)
_cell_angle_gamma     90
_cell_volume     1148.66(11)
_cell_formula_units_Z     4
_cell_measurement_reflns_used     2942
_cell_measurement_theta_min     2.5788
_cell_measurement_theta_max     28.6338
_cell_measurement_temperature     120(2)
_exptl_crystal_description     'prism'
_exptl_crystal_colour     'clear colourless'
_exptl_crystal_size_max     0.4759
_exptl_crystal_size_mid     0.2847
_exptl_crystal_size_min     0.0876
_exptl_crystal_density_diffrn     1.089
_exptl_crystal_density_method     'not measured'
_exptl_crystal_F_000     416
loop_
    _exptl_crystal_face_index_h
    _exptl_crystal_face_index_k
    _exptl_crystal_face_index_l
    _exptl_crystal_face_perp_dist
    -18 -1 -1 0.0438
    18 1 1 0.0438
    1 -14 2 0.1757
    -3 7 11 0.1365
    2 5 -12 0.1447
    3 -7 -11 0.2968
    -1 14 -2 0.1079
_exptl_absorpt_coefficient_mu     0.239
_exptl_absorpt_correction_type     analytical
_exptl_absorpt_process_details
        '[CrysAlis PRO (Oxford Diffraction, 2010; based on Clark & Reid, 1995)]'
_exptl_absorpt_correction_T_min     0.94
_exptl_absorpt_correction_T_max     0.978
_exptl_special_details
;
CrysAlisPro, Oxford Diffraction Ltd.,
Version 1.171.33.66 (Oxford Diffraction, 2010)
Analytical numeric absorption correction using a multifaceted crystal
model based on expressions derived by Clark & Reid (1995).
;
_diffrn_ambient_temperature     120(2)
_diffrn_radiation_type     MoKa
_diffrn_radiation_wavelength     0.71073
_diffrn_radiation_monochromator     graphite
_diffrn_measurement_device_type     'Oxford Diffraction Xcalibur Sapphire2'
_diffrn_measurement_method     \w
_diffrn_detector_area_resol_mean     8.1883
_diffrn_reflns_number     5268
_diffrn_reflns_av_R_equivalents     0.0384
_diffrn_reflns_theta_min     2.58
_diffrn_reflns_theta_max     26
_diffrn_reflns_theta_full     26
_diffrn_measured_fraction_theta_max     0.997
_diffrn_measured_fraction_theta_full     0.997
_diffrn_reflns_limit_h_min     -15
_diffrn_reflns_limit_h_max     15
_diffrn_reflns_limit_k_min     -12
_diffrn_reflns_limit_k_max     12
_diffrn_reflns_limit_l_min     -10
_diffrn_reflns_limit_l_max     11
_refine_special_details
;
Refinement of <i>F</i>^2^ against ALL reflections. The weighted <i>R</i>-factor
<i>wR</i> and goodness of fit <i>S</i> are based on <i>F</i>^2^, conventional
<i>R</i>-factors <i>R</i> are based on <i>F</i>, with <i>F</i> set to zero for
negative <i>F</i>^2^. The threshold expression of <i>F</i>^2^ >
2\s(<i>F</i>^2^) is used only for calculating <i>R</i>-factors(gt) <i>etc</i>.
and is not relevant to the choice of reflections for refinement.
<i>R</i>-factors based on <i>F</i>^2^ are statistically about twice as large
as those based on <i>F</i>, and <i>R</i>- factors based on ALL data will be
even larger.
;
_reflns_number_total     2247
_reflns_number_gt     1656
_reflns_threshold_expression     I>2\s(I)
_refine_ls_structure_factor_coef     Fsqd
_refine_ls_matrix_type     full
_refine_ls_R_factor_all     0.0657
_refine_ls_R_factor_gt     0.0464
_refine_ls_wR_factor_gt     0.1097
_refine_ls_wR_factor_ref     0.1163
_refine_ls_goodness_of_fit_ref     0.969
_refine_ls_restrained_S_all     0.969
_refine_ls_number_reflns     2247
_refine_ls_number_parameters     119
_refine_ls_number_restraints     2
_refine_ls_hydrogen_treatment     mixed
_refine_ls_weighting_scheme     calc
_refine_ls_weighting_details
                      'w=1/[\s^2^(Fo^2^)+(0.0753P)^2^] where P=(Fo^2^+2Fc^2^)/3'
_atom_sites_solution_hydrogens     geom
_atom_sites_solution_primary     direct
_atom_sites_solution_secondary     difmap
_refine_ls_shift/su_max     0
_refine_ls_shift/su_mean     0
_refine_diff_density_max     0.451
_refine_diff_density_min     -0.271
_refine_ls_extinction_method     none
loop_
    _atom_type_symbol
    _atom_type_description
    _atom_type_scat_dispersion_real
    _atom_type_scat_dispersion_imag
    _atom_type_scat_source
    C C 0.0033 0.0016 'International Tables Vol C Tables 4.2.6.8 and 6.1.1.4'
    H H 0 0 'International Tables Vol C Tables 4.2.6.8 and 6.1.1.4'
    N N 0.0061 0.0033 'International Tables Vol C Tables 4.2.6.8 and 6.1.1.4'
    S S 0.1246 0.1234 'International Tables Vol C Tables 4.2.6.8 and 6.1.1.4'
_computing_data_collection     '<i>CrysAlis PRO</i> (Oxford Diffraction, 2010)'
_computing_cell_refinement     '<i>CrysAlis PRO</i> (Oxford Diffraction, 2010)'
_computing_data_reduction     '<i>CrysAlis PRO</i> (Oxford Diffraction, 2010)'
_computing_structure_solution     '<i>SHELXS97</i> (Sheldrick, 2008)'
_computing_structure_refinement     '<i>SHELXL97</i> (Sheldrick, 2008)'
_computing_molecular_graphics
;
<i>OLEX2</i> (Dolomanov <i>et al.</i>, 2009) and <i>Mercury</i>
(Macrae <i>et al.</i>, 2008)
;
_computing_publication_material
                  '<i>WinGX</i> (Farrugia, 1999) and <i>PLATON</i> (Spek, 2009)'
loop_
    _atom_site_type_symbol
    _atom_site_label
    _atom_site_fract_x
    _atom_site_fract_y
    _atom_site_fract_z
    _atom_site_U_iso_or_equiv
    _atom_site_adp_type
    _atom_site_calc_flag
    _atom_site_refinement_flags
    _atom_site_occupancy
    _atom_site_disorder_assembly
    _atom_site_disorder_group
    S S1 0.16510(4) 0.55610(5) 1.03064(5) 0.02246(18) Uani d . 1 . .
    N N1 0.03660(13) 0.60898(18) 0.80521(17) 0.0218(4) Uani d D 1 . .
    N N2 0.19164(13) 0.72585(17) 0.80620(18) 0.0229(4) Uani d D 1 . .
    C C1 0.12922(15) 0.63626(19) 0.8705(2) 0.0209(4) Uani d . 1 . .
    C C2 -0.00052(15) 0.6657(2) 0.6656(2) 0.0225(5) Uani d . 1 . .
    H H2A 0.0525 0.649 0.5877 0.027 Uiso calc R 1 . .
    H H2B -0.0082 0.7629 0.6769 0.027 Uiso calc R 1 . .
    C C3 -0.10604(15) 0.6065(2) 0.6181(2) 0.0232(5) Uani d . 1 . .
    H H3A -0.1004 0.5086 0.6174 0.028 Uiso calc R 1 . .
    H H3B -0.1608 0.6314 0.6909 0.028 Uiso calc R 1 . .
    C C4 -0.13954(16) 0.6542(2) 0.4653(2) 0.0260(5) Uani d . 1 . .
    H H4A -0.0831 0.6327 0.3938 0.031 Uiso calc R 1 . .
    H H4B -0.1475 0.7518 0.4676 0.031 Uiso calc R 1 . .
    C C5 -0.24282(17) 0.5926(2) 0.4116(2) 0.0332(5) Uani d . 1 . .
    H H5A -0.2359 0.4959 0.4103 0.05 Uiso calc R 1 . .
    H H5B -0.259 0.6244 0.3112 0.05 Uiso calc R 1 . .
    H H5C -0.3001 0.618 0.4785 0.05 Uiso calc R 1 . .
    C C6 0.29696(15) 0.7629(2) 0.8598(2) 0.0239(5) Uani d . 1 . .
    H H6A 0.296 0.7677 0.9695 0.029 Uiso calc R 1 . .
    H H6B 0.3145 0.8523 0.8218 0.029 Uiso calc R 1 . .
    C C7 0.38310(15) 0.6662(2) 0.8128(2) 0.0254(5) Uani d . 1 . .
    H H7A 0.365 0.5764 0.8489 0.03 Uiso calc R 1 . .
    H H7B 0.3855 0.6629 0.7031 0.03 Uiso calc R 1 . .
    C C8 0.49139(17) 0.7044(2) 0.8722(3) 0.0355(6) Uani d . 1 . .
    H H8A 0.489 0.7081 0.9819 0.043 Uiso calc R 1 . .
    H H8B 0.5097 0.7941 0.8357 0.043 Uiso calc R 1 . .
    C C9 0.57675(19) 0.6074(3) 0.8255(3) 0.0469(7) Uani d . 1 . .
    H H9A 0.5583 0.5182 0.8596 0.07 Uiso calc R 1 . .
    H H9B 0.6446 0.634 0.8697 0.07 Uiso calc R 1 . .
    H H9C 0.5824 0.6075 0.7172 0.07 Uiso calc R 1 . .
    H H1 -0.0032(14) 0.5586(19) 0.854(2) 0.028(6) Uiso d D 1 . .
    H H2 0.1715(15) 0.7675(18) 0.7292(15) 0.019(6) Uiso d D 1 . .
loop_
    _atom_site_aniso_label
    _atom_site_aniso_U_11
    _atom_site_aniso_U_22
    _atom_site_aniso_U_33
    _atom_site_aniso_U_12
    _atom_site_aniso_U_13
    _atom_site_aniso_U_23
    S1 0.0254(3) 0.0207(3) 0.0213(3) 0.0005(2) 0.00074(19) 0.0018(2)
    N1 0.0218(9) 0.0250(9) 0.0188(8) -0.0043(8) 0.0011(7) 0.0019(7)
    N2 0.0238(9) 0.0227(9) 0.0221(9) -0.0016(7) -0.0019(7) 0.0047(7)
    C1 0.0251(10) 0.0180(10) 0.0197(10) 0.0039(8) 0.0051(8) -0.0024(8)
    C2 0.0257(10) 0.0213(11) 0.0206(10) 0.0003(9) 0.0037(8) 0.0015(8)
    C3 0.0234(10) 0.0223(10) 0.0238(11) -0.0007(8) 0.0013(8) 0.0018(8)
    C4 0.0325(12) 0.0223(11) 0.0232(11) -0.0027(9) -0.0003(9) 0.0014(8)
    C5 0.0325(12) 0.0355(13) 0.0313(12) -0.0036(10) -0.0068(10) 0.0028(10)
    C6 0.0226(10) 0.0219(11) 0.0272(11) -0.0047(9) -0.0010(8) 0.0011(8)
    C7 0.0251(11) 0.0280(11) 0.0230(10) 0.0000(9) -0.0003(8) 0.0020(9)
    C8 0.0276(12) 0.0329(13) 0.0460(14) -0.0016(10) -0.0010(10) 0.0020(11)
    C9 0.0292(13) 0.0475(16) 0.0641(18) 0.0056(12) 0.0016(12) 0.0049(14)
_geom_special_details
;
All s.u.'s (except the s.u. in the dihedral angle between two l.s. planes) are
estimated using the full covariance matrix. The cell s.u.'s are taken into
account individually in the estimation of s.u.'s in distances, angles and
torsion angles; correlations between s.u.'s in cell parameters are only used
when they are defined by crystal symmetry. An approximate (isotropic)
treatment of cell s.u.'s is used for estimating s.u.'s involving l.s. planes.
;
loop_
    _geom_bond_atom_site_label_1
    _geom_bond_atom_site_label_2
    _geom_bond_site_symmetry_2
    _geom_bond_distance
    _geom_bond_publ_flag
    S1 C1 . 1.712(2) ?
    N1 C1 . 1.334(2) ?
    N1 C2 . 1.456(2) ?
    N1 H1 . 0.844(9) ?
    N2 C1 . 1.335(3) ?
    N2 C6 . 1.461(3) ?
    N2 H2 . 0.849(9) ?
    C2 C3 . 1.519(3) ?
    C2 H2A . 0.99 ?
    C2 H2B . 0.99 ?
    C3 C4 . 1.515(3) ?
    C3 H3A . 0.99 ?
    C3 H3B . 0.99 ?
    C4 C5 . 1.521(3) ?
    C4 H4A . 0.99 ?
    C4 H4B . 0.99 ?
    C5 H5A . 0.98 ?
    C5 H5B . 0.98 ?
    C5 H5C . 0.98 ?
    C6 C7 . 1.524(3) ?
    C6 H6A . 0.99 ?
    C6 H6B . 0.99 ?
    C7 C8 . 1.515(3) ?
    C7 H7A . 0.99 ?
    C7 H7B . 0.99 ?
    C8 C9 . 1.518(3) ?
    C8 H8A . 0.99 ?
    C8 H8B . 0.99 ?
    C9 H9A . 0.98 ?
    C9 H9B . 0.98 ?
    C9 H9C . 0.98 ?
loop_
    _geom_angle_atom_site_label_1
    _geom_angle_atom_site_label_2
    _geom_angle_atom_site_label_3
    _geom_angle_site_symmetry_1
    _geom_angle_site_symmetry_3
    _geom_angle
    _geom_angle_publ_flag
    C1 N1 C2 . . 125.10(17) ?
    C1 N1 H1 . . 114.7(15) ?
    C2 N1 H1 . . 120.1(15) ?
    C1 N2 C6 . . 124.74(17) ?
    C1 N2 H2 . . 121.0(14) ?
    C6 N2 H2 . . 114.2(14) ?
    N1 C1 N2 . . 117.90(18) ?
    N1 C1 S1 . . 119.96(15) ?
    N2 C1 S1 . . 122.13(15) ?
    N1 C2 C3 . . 111.42(16) ?
    N1 C2 H2A . . 109.3 ?
    C3 C2 H2A . . 109.3 ?
    N1 C2 H2B . . 109.3 ?
    C3 C2 H2B . . 109.3 ?
    H2A C2 H2B . . 108 ?
    C4 C3 C2 . . 111.70(16) ?
    C4 C3 H3A . . 109.3 ?
    C2 C3 H3A . . 109.3 ?
    C4 C3 H3B . . 109.3 ?
    C2 C3 H3B . . 109.3 ?
    H3A C3 H3B . . 107.9 ?
    C3 C4 C5 . . 113.14(17) ?
    C3 C4 H4A . . 109 ?
    C5 C4 H4A . . 109 ?
    C3 C4 H4B . . 109 ?
    C5 C4 H4B . . 109 ?
    H4A C4 H4B . . 107.8 ?
    C4 C5 H5A . . 109.5 ?
    C4 C5 H5B . . 109.5 ?
    H5A C5 H5B . . 109.5 ?
    C4 C5 H5C . . 109.5 ?
    H5A C5 H5C . . 109.5 ?
    H5B C5 H5C . . 109.5 ?
    N2 C6 C7 . . 113.32(17) ?
    N2 C6 H6A . . 108.9 ?
    C7 C6 H6A . . 108.9 ?
    N2 C6 H6B . . 108.9 ?
    C7 C6 H6B . . 108.9 ?
    H6A C6 H6B . . 107.7 ?
    C8 C7 C6 . . 112.61(18) ?
    C8 C7 H7A . . 109.1 ?
    C6 C7 H7A . . 109.1 ?
    C8 C7 H7B . . 109.1 ?
    C6 C7 H7B . . 109.1 ?
    H7A C7 H7B . . 107.8 ?
    C7 C8 C9 . . 112.3(2) ?
    C7 C8 H8A . . 109.1 ?
    C9 C8 H8A . . 109.1 ?
    C7 C8 H8B . . 109.1 ?
    C9 C8 H8B . . 109.1 ?
    H8A C8 H8B . . 107.9 ?
    C8 C9 H9A . . 109.5 ?
    C8 C9 H9B . . 109.5 ?
    H9A C9 H9B . . 109.5 ?
    C8 C9 H9C . . 109.5 ?
    H9A C9 H9C . . 109.5 ?
    H9B C9 H9C . . 109.5 ?
loop_
    _geom_torsion_atom_site_label_1
    _geom_torsion_atom_site_label_2
    _geom_torsion_atom_site_label_3
    _geom_torsion_atom_site_label_4
    _geom_torsion_site_symmetry_1
    _geom_torsion_site_symmetry_2
    _geom_torsion_site_symmetry_3
    _geom_torsion_site_symmetry_4
    _geom_torsion
    _geom_torsion_publ_flag
    C2 N1 C1 N2 . . . . 2.5(3) ?
    C2 N1 C1 S1 . . . . -176.99(15) ?
    C6 N2 C1 N1 . . . . -177.36(17) ?
    C6 N2 C1 S1 . . . . 2.1(3) ?
    C1 N1 C2 C3 . . . . 176.27(17) ?
    N1 C2 C3 C4 . . . . -173.97(16) ?
    C2 C3 C4 C5 . . . . 177.74(17) ?
    C1 N2 C6 C7 . . . . 81.5(2) ?
    N2 C6 C7 C8 . . . . -178.71(17) ?
    C6 C7 C8 C9 . . . . 179.74(19) ?
loop_
    _geom_hbond_atom_site_label_D
    _geom_hbond_atom_site_label_H
    _geom_hbond_atom_site_label_A
    _geom_hbond_site_symmetry_A
    _geom_hbond_distance_DH
    _geom_hbond_distance_HA
    _geom_hbond_distance_DA
    _geom_hbond_angle_DHA
    N1 H1 S1 3_567 0.844(9) 2.575(11) 3.3943(17) 164.0(19)
    N2 H2 S1 4_575 0.849(9) 2.524(12) 3.3319(17) 159.4(18)
