# Supplementary material for: 1,3-Di-n-butyl­thio­urea
Source: Acta Crystallogr Sect E Struct Rep Online. 2011 Mar 19;67(Pt 4):o925. doi: 10.1107/S1600536811009743 (PMC3099899; doi:10.1107/S1600536811009743)
Supplement: Supplementary file 2 [file e-67-0o925-Isup2.hkl]

#
# h,k,l, Fc-squared, Fo-squared, sigma(Fo-squared) and status flag
#
data_I
_shelx_title ' ad6k in P2(1)/c'
_shelx_refln_list_code          4
_shelx_F_calc_maximum      139.99
_exptl_crystal_F_000       416.00
_reflns_d_resolution_high  0.8107
 
loop_
 _symmetry_equiv_pos_as_xyz
 'x, y, z'
 '-x, y+1/2, -z+1/2'
 '-x, -y, -z'
 'x, -y-1/2, z-1/2'
 
_cell_length_a    12.6395
_cell_length_b    10.0836
_cell_length_c     9.0128
_cell_angle_alpha  90.000
_cell_angle_beta   90.476
_cell_angle_gamma  90.000
 
_shelx_F_squared_multiplier     1.000
 
loop_
 _refln_index_h
 _refln_index_k
 _refln_index_l
 _refln_F_squared_calc
 _refln_F_squared_meas
 _refln_F_squared_sigma
 _refln_observed_status
   2   0   0        8.66       12.28      4.10 o
   3   0   0     4668.26     5360.59     98.33 o
   4   0   0      530.27      575.41     20.16 o
   5   0   0      689.88      599.31     10.96 o
   6   0   0     2759.32     2999.94     20.07 o
   7   0   0     1621.21     1704.29     17.44 o
   8   0   0      137.63      136.10     10.18 o
   9   0   0      758.95      739.60     10.39 o
  10   0   0       13.11        2.43      6.94 o
  11   0   0        0.69        2.18      7.35 o
  12   0   0      172.80      181.40      8.93 o
  13   0   0       18.05       12.04      7.84 o
  14   0   0       20.82       16.35      8.33 o
  15   0   0      298.26      327.83     64.83 o
   1   1   0     2604.57     1532.07    695.90 o
   2   1   0        0.48        1.10      2.03 o
   3   1   0       76.33       79.04      3.95 o
   4   1   0        7.17        8.72      4.14 o
   5   1   0      307.83      280.44      8.45 o
   6   1   0      441.68      452.12     18.17 o
   7   1   0     1407.77     1461.61      9.27 o
   8   1   0      309.21      308.29      6.29 o
   9   1   0       19.43       12.06      5.28 o
  10   1   0      400.72      398.47      7.87 o
  11   1   0      280.09      291.98      7.87 o
  12   1   0        6.46        0.27      7.71 o
  13   1   0        0.03        2.01      6.05 o
  14   1   0        3.56        2.00      6.24 o
  15   1   0       17.70       11.61      6.75 o
   0   2   0     1106.44     1159.66      6.08 o
   1   2   0     1017.10     1138.51     12.23 o
   2   2   0      160.75      158.94      3.86 o
   3   2   0      415.87      401.71     14.81 o
   4   2   0      782.18      826.44     16.07 o
   5   2   0      256.42      256.14      5.42 o
   6   2   0      133.91      164.37     11.61 o
   7   2   0      114.30       96.42      4.68 o
   8   2   0       70.38       56.74      3.80 o
   9   2   0       24.91       18.58      7.28 o
  10   2   0      880.34      950.69     11.28 o
  11   2   0       14.45       12.45      7.19 o
  12   2   0      319.42      307.32     11.22 o
  13   2   0       30.68       32.05      7.76 o
  14   2   0      102.82      107.13      8.82 o
  15   2   0      141.15      155.87      7.84 o
   1   3   0      772.92      830.80     11.38 o
   2   3   0     1780.67     1998.88     14.37 o
   3   3   0      419.03      404.51     12.37 o
   4   3   0       31.66       16.60      5.02 o
   5   3   0     1203.70     1274.97     24.68 o
   6   3   0      282.90      276.55      8.20 o
   7   3   0      892.34      845.11      8.60 o
   8   3   0      885.70      921.39     28.70 o
   9   3   0      517.23      523.84     50.84 o
  10   3   0      118.45      124.47     14.50 o
  11   3   0      311.85      318.44     22.17 o
  12   3   0       24.47       24.95      6.99 o
  13   3   0       38.19       35.02      7.72 o
  14   3   0       97.47      119.90     14.81 o
  15   3   0        0.93        6.66      9.11 o
   0   4   0     2172.96     2622.52     17.53 o
   1   4   0      866.12      988.12      8.26 o
   2   4   0     1087.57     1153.62     12.75 o
   3   4   0      337.31      335.93      8.68 o
   4   4   0      571.45      587.86     11.04 o
   5   4   0       19.09       15.54      5.18 o
   6   4   0      578.49      522.35     64.18 o
   7   4   0      171.66      184.11     21.41 o
   8   4   0      657.76      622.24     24.34 o
   9   4   0      237.47      224.89     22.99 o
  10   4   0      122.20      123.50      9.08 o
  11   4   0      142.97      134.22      9.53 o
  12   4   0       13.19       19.21      8.49 o
  13   4   0       21.64       20.47      7.67 o
  14   4   0        8.60        8.77      8.65 o
   1   5   0     2175.70     2338.04     12.89 o
   2   5   0     1488.19     1571.24     15.50 o
   3   5   0      221.20      233.01      8.05 o
   4   5   0      953.22      986.04     16.17 o
   5   5   0      882.42      894.27      5.64 o
   6   5   0      168.48      147.45      8.94 o
   7   5   0     1103.55     1113.25     67.01 o
   8   5   0      485.66      453.81     60.74 o
   9   5   0      133.19      104.15     14.74 o
  10   5   0      351.61      325.65     10.62 o
  11   5   0      252.19      269.85     11.19 o
  12   5   0        0.32       -0.24      8.54 o
  13   5   0       95.03       97.50     11.63 o
  14   5   0      105.08      101.66     10.05 o
   0   6   0      626.13      664.02     11.84 o
   1   6   0       58.56       56.12      5.05 o
   2   6   0      641.43      695.07     14.35 o
   3   6   0      292.66      287.68      9.50 o
   4   6   0       49.35       48.26      4.47 o
   5   6   0        0.03       -0.45      3.80 o
   6   6   0        1.63        4.36      7.07 o
   7   6   0        3.99        5.06      8.00 o
   8   6   0      621.32      608.74     13.77 o
   9   6   0       92.46       77.70      8.74 o
  10   6   0       21.26        7.13      7.82 o
  11   6   0        7.90        1.58      8.32 o
  12   6   0       42.88       37.28     10.26 o
  13   6   0       38.57       22.18     11.21 o
   1   7   0      278.40      277.16      7.42 o
   2   7   0        9.29        6.76      5.39 o
   3   7   0       90.75       88.38      9.17 o
   4   7   0      535.66      541.05      7.28 o
   5   7   0      133.63      136.15     11.29 o
   6   7   0        4.61       -4.80      7.86 o
   7   7   0      129.02      115.58     10.00 o
   8   7   0        1.19       -1.39      8.78 o
   9   7   0        0.03        2.76      8.73 o
  10   7   0      103.98       92.89     11.06 o
  11   7   0      178.95      133.72     11.32 o
  12   7   0        0.37        6.27     10.18 o
   0   8   0       18.96        2.52      8.54 o
   1   8   0        1.27        4.04      6.24 o
   2   8   0       16.18       11.77      8.97 o
   3   8   0      418.38      429.80     13.22 o
   4   8   0        7.30        6.20      8.46 o
   5   8   0      271.37      254.04     34.49 o
   6   8   0      583.73      581.48     14.76 o
   7   8   0        0.03       -0.89      8.90 o
   8   8   0        0.09       -4.95      9.55 o
   9   8   0      361.50      338.25     13.40 o
  10   8   0       65.75       62.33     10.74 o
  11   8   0       89.73       80.76     11.21 o
   1   9   0       84.96       73.47      7.26 o
   2   9   0        0.44       -3.33      9.56 o
   3   9   0       17.38       20.32      8.84 o
   4   9   0        7.59       13.47      8.70 o
   5   9   0        1.80       -3.47     10.41 o
   6   9   0       19.72        7.73      9.88 o
   7   9   0       19.79       17.15     10.28 o
   8   9   0        0.00       -3.27     10.10 o
   9   9   0        5.30        8.44     10.98 o
  10   9   0       20.78       18.29     11.05 o
   0  10   0      284.83      286.05     14.45 o
   1  10   0      176.34      166.14      9.23 o
   2  10   0      246.38      220.58     12.92 o
   3  10   0      192.47      183.16     13.33 o
   4  10   0      336.20      334.02     27.83 o
   5  10   0       84.85       60.40     11.14 o
   6  10   0      571.07      539.27     16.31 o
   7  10   0      360.01      340.17     15.16 o
   8  10   0       14.61        1.40     11.71 o
   9  10   0      155.77      171.29     13.94 o
   1  11   0      187.31      195.69     13.43 o
   2  11   0        2.21        3.71     11.26 o
   3  11   0        2.33       13.17     11.86 o
   4  11   0       63.10       66.29     12.65 o
   5  11   0      106.79      110.62     12.51 o
   6  11   0        8.15        8.29     11.82 o
   7  11   0        0.54       10.83     12.38 o
   0  12   0        7.21        7.55     12.54 o
   1  12   0        5.00       13.14     12.91 o
   2  12   0        0.01        4.52     13.26 o
   3  12   0      223.89      236.18     16.14 o
   4  12   0       16.39       18.20     12.43 o
 -15   1   1       39.73       46.07      7.24 o
 -14   1   1        0.03       -0.85      6.09 o
 -13   1   1       68.97       63.64      7.44 o
 -12   1   1      323.51      360.94      8.84 o
 -11   1   1       16.02       13.15      6.50 o
 -10   1   1      210.83      208.07      7.20 o
  -9   1   1     2355.35     2478.25     13.73 o
  -8   1   1      444.36      421.35      6.97 o
  -7   1   1      257.05      232.51     13.61 o
  -6   1   1      416.13      350.75      9.66 o
  -5   1   1      323.36      342.71     13.24 o
  -4   1   1     2124.25     2185.92     25.98 o
  -3   1   1      959.61      973.88      9.33 o
  -2   1   1        6.12        6.73      1.65 o
  -1   1   1      112.52      102.94      1.79 o
   0   1   1     1179.87     1500.94     20.88 o
   1   1   1       44.22       44.87      1.60 o
   2   1   1       78.04       60.19      1.93 o
   3   1   1     2557.92     2801.46     32.12 o
   4   1   1       68.89       71.71      3.80 o
   5   1   1     1573.05     1718.48     20.93 o
   6   1   1     3960.77     4278.65     16.15 o
   7   1   1      209.83      184.65      4.94 o
   8   1   1      294.15      254.61      7.14 o
   9   1   1      168.12      146.64      9.68 o
  10   1   1       95.76      104.96      6.83 o
  11   1   1      187.04      183.74      7.66 o
  12   1   1       59.37       63.54      5.92 o
  13   1   1        0.12        1.72      5.78 o
  14   1   1       35.17       34.45      6.39 o
  15   1   1      236.39      236.61     21.53 o
 -15   2   1        7.66        5.88      7.63 o
 -14   2   1       41.90       44.68      8.28 o
 -13   2   1        0.27       -0.71      7.66 o
 -12   2   1      133.82      141.13      8.20 o
 -11   2   1       72.31       79.23      7.49 o
 -10   2   1       30.59       27.20      6.85 o
  -9   2   1      544.30      509.56     11.99 o
  -8   2   1      670.88      639.21     43.20 o
  -7   2   1       87.37       54.52     10.16 o
  -6   2   1      105.00      110.69      5.25 o
  -5   2   1       54.30       41.28      5.66 o
  -4   2   1     1335.32     1498.56     18.12 o
  -3   2   1     1075.59     1155.61     42.12 o
  -2   2   1    19598.45    24057.11    203.51 o
  -1   2   1     9088.88    10712.00     40.89 o
   0   2   1     8488.23    10212.28     48.95 o
   1   2   1     4125.06     4917.09     17.57 o
   2   2   1      143.15      148.00      4.36 o
   3   2   1        9.67        5.31      2.77 o
   4   2   1       30.27       18.76      2.59 o
   5   2   1     2870.02     3146.97     23.87 o
   6   2   1      183.44      200.43      3.88 o
   7   2   1       12.96       14.62      5.59 o
   8   2   1       15.16       12.27      6.24 o
   9   2   1      228.23      213.94      8.10 o
  10   2   1      310.98      301.50      8.08 o
  11   2   1        8.18       12.64      6.57 o
  12   2   1        4.97        9.03      6.96 o
  13   2   1      321.95      319.88     16.56 o
  14   2   1       59.36       50.03      6.49 o
  15   2   1        7.97       10.20      6.33 o
 -15   3   1       62.29       78.40     20.54 o
 -14   3   1        1.29        8.89      8.76 o
 -13   3   1       97.37      102.55     13.42 o
 -12   3   1       45.13       50.46      7.63 o
 -11   3   1      215.52      206.30     10.12 o
 -10   3   1      177.32      148.82     17.78 o
  -9   3   1       42.70       43.14      6.36 o
  -8   3   1        0.72        4.24      5.36 o
  -7   3   1      555.50      581.01     22.28 o
  -6   3   1      898.14      896.33     30.64 o
  -5   3   1        0.96        3.44      5.11 o
  -4   3   1      332.18      329.18     36.19 o
  -3   3   1       29.66       33.27      5.06 o
  -2   3   1       15.54       22.69      5.43 o
  -1   3   1     3849.69     4440.36     19.95 o
   0   3   1      808.87      865.08      7.53 o
   1   3   1      172.23      180.34      4.27 o
   2   3   1      882.73      906.02      8.25 o
   3   3   1      759.03      828.88     22.79 o
   4   3   1        7.95        5.94      2.21 o
   5   3   1      134.80      107.16      7.87 o
   6   3   1       23.72       13.90      2.84 o
   7   3   1      397.28      406.12      8.72 o
   8   3   1      119.68      100.02      6.67 o
   9   3   1      272.72      282.89     18.69 o
  10   3   1        9.98        8.41      7.04 o
  11   3   1        0.02        0.39      6.18 o
  12   3   1      200.98      188.60     15.54 o
  13   3   1      112.37      113.02      7.68 o
  14   3   1        1.35        4.91      7.56 o
  15   3   1        0.10        0.12      7.64 o
 -14   4   1      225.71      250.88     23.28 o
 -13   4   1       56.03       57.45     10.89 o
 -12   4   1       24.11       25.60      9.30 o
 -11   4   1      566.83      605.95     33.98 o
 -10   4   1      413.18      426.25     14.17 o
  -9   4   1       44.28       41.05      6.16 o
  -8   4   1       56.03       45.57      7.15 o
  -7   4   1      547.83      546.37     48.61 o
  -6   4   1      206.20      200.11     43.57 o
  -5   4   1     1157.22     1237.21     14.99 o
  -4   4   1      306.27      307.34      7.55 o
  -3   4   1        3.24       -0.96      5.29 o
  -2   4   1     1243.88     1305.50     41.82 o
  -1   4   1     1313.32     1392.20     35.48 o
   0   4   1      697.20      751.38      7.62 o
   1   4   1     1068.44     1086.85     13.71 o
   2   4   1      649.39      649.33     10.68 o
   3   4   1      606.93      653.06      9.25 o
   4   4   1       90.26       69.31      6.29 o
   5   4   1        1.26        3.69      2.76 o
   6   4   1      315.07      301.79     22.41 o
   7   4   1      142.02      110.90      7.87 o
   8   4   1      900.46      957.30     13.01 o
   9   4   1       67.14       65.81     10.36 o
  10   4   1       69.61       80.12      8.31 o
  11   4   1      169.53      154.63     10.61 o
  12   4   1       64.40       63.87      9.32 o
  13   4   1      417.27      469.94     10.85 o
  14   4   1      238.14      228.62     26.37 o
 -14   5   1        0.99       -1.81     12.44 o
 -13   5   1       33.44       34.17     11.88 o
 -12   5   1        3.48        6.23     11.08 o
 -11   5   1        2.05       -1.41      8.77 o
 -10   5   1      144.92      136.48     20.64 o
  -9   5   1      266.57      253.40     58.91 o
  -8   5   1      297.53      262.03     19.68 o
  -7   5   1      128.17      122.16      8.91 o
  -6   5   1       31.53       23.71      8.02 o
  -5   5   1        0.02        0.59      1.31 o
  -4   5   1     1088.65     1163.24     75.46 o
  -3   5   1      395.47      401.48     12.57 o
  -2   5   1       14.19       23.42      6.65 o
  -1   5   1      298.59      309.20      6.21 o
   0   5   1        7.91       10.50      4.36 o
   1   5   1       11.80        8.93      4.91 o
   2   5   1       79.49       73.39      3.74 o
   3   5   1        2.08        2.25      4.11 o
   4   5   1      253.81      271.41     15.95 o
   5   5   1      441.91      479.77     15.62 o
   6   5   1      123.93      115.20      4.67 o
   7   5   1      422.01      405.98     15.30 o
   8   5   1        6.44        3.12      6.69 o
   9   5   1       79.82       62.72      8.48 o
  10   5   1        0.32       -0.20     10.59 o
  11   5   1        2.79        3.61     11.01 o
  12   5   1       22.82       21.68      9.03 o
  13   5   1        1.00       -4.27      8.15 o
  14   5   1       43.63       47.85      8.09 o
 -13   6   1      160.59      184.20     14.46 o
 -12   6   1        3.16        2.00     10.47 o
 -11   6   1      127.08      141.62     12.57 o
 -10   6   1      178.81      208.88     12.18 o
  -9   6   1       28.35        7.97      8.70 o
  -8   6   1      171.97      138.90     11.25 o
  -7   6   1       55.84       50.64      9.67 o
  -6   6   1      149.02      147.21      9.08 o
  -5   6   1      217.39      207.63     16.68 o
  -4   6   1      276.65      255.23     13.87 o
  -3   6   1      117.51      131.75      7.69 o
  -2   6   1        0.31        8.52      7.33 o
  -1   6   1       16.62       26.75      4.84 o
   0   6   1      280.15      281.58      6.62 o
   1   6   1      602.91      635.60     10.31 o
   2   6   1      278.43      255.50      5.46 o
   3   6   1       18.16       17.19      4.82 o
   4   6   1     1888.23     2034.24     70.07 o
   5   6   1      296.03      331.26     18.73 o
   6   6   1       15.77       15.47      6.09 o
   7   6   1     1549.49     1563.42     18.74 o
   8   6   1      154.47      139.88      9.85 o
   9   6   1       11.63       12.23      7.31 o
  10   6   1      584.90      548.79     12.27 o
  11   6   1      378.63      405.05     12.07 o
  12   6   1       27.44       22.05      8.25 o
  13   6   1      116.41      109.08      9.85 o
 -12   7   1      114.67      126.77     12.81 o
 -11   7   1       24.94       18.92     11.00 o
 -10   7   1       14.17       11.66     10.49 o
  -9   7   1      112.50      119.02     11.49 o
  -8   7   1       11.86       15.10      9.11 o
  -7   7   1        5.17        1.99      8.97 o
  -6   7   1      347.85      348.18     12.31 o
  -5   7   1        3.48        4.47     11.20 o
  -4   7   1        7.76       11.70      8.17 o
  -3   7   1      371.34      367.83     19.98 o
  -2   7   1        0.27       -5.15      7.65 o
  -1   7   1      296.59      289.68      7.68 o
   0   7   1      744.45      801.36     10.28 o
   1   7   1       82.60       98.67      6.04 o
   2   7   1       15.36       25.77      4.54 o
   3   7   1     1253.60     1259.02     10.75 o
   4   7   1      167.71      171.93      6.17 o
   5   7   1      306.91      347.77     19.09 o
   6   7   1     1192.78     1255.21     18.21 o
   7   7   1      130.70      129.72      9.91 o
   8   7   1      247.88      219.74     11.11 o
   9   7   1      423.42      426.47     13.17 o
  10   7   1       47.63       56.92     10.31 o
  11   7   1       30.61       25.31      8.98 o
  12   7   1      283.83      239.04     12.93 o
 -11   8   1        3.67       15.58     11.29 o
 -10   8   1        1.54        5.47     10.38 o
  -9   8   1       11.83       11.87      9.18 o
  -8   8   1      664.61      595.39     16.15 o
  -7   8   1      121.75      102.22     11.05 o
  -6   8   1       88.40       89.02      8.66 o
  -5   8   1      228.16      229.67     18.25 o
  -4   8   1       34.63       35.59      8.27 o
  -3   8   1      393.38      393.96     17.73 o
  -2   8   1        4.20        8.87      7.97 o
  -1   8   1       21.81       15.76      6.36 o
   0   8   1       18.70       24.57      6.30 o
   1   8   1       96.82       90.18      7.14 o
   2   8   1       69.75       58.86      5.28 o
   3   8   1       80.06       67.88      6.36 o
   4   8   1       68.77       69.10     12.84 o
   5   8   1      306.91      296.16     35.88 o
   6   8   1       43.35       38.16      9.75 o
   7   8   1        2.91        7.86      8.68 o
   8   8   1        3.35       -0.91      9.91 o
   9   8   1        0.12       -0.33      9.72 o
  10   8   1        6.44        4.00      8.77 o
  11   8   1       43.65       30.67      9.99 o
 -10   9   1       40.06       40.97     11.84 o
  -9   9   1      102.61       90.97     12.19 o
  -8   9   1       19.34       14.42     10.66 o
  -7   9   1      450.40      431.89     15.47 o
  -6   9   1      314.52      283.52     13.44 o
  -5   9   1       19.19       16.80      9.22 o
  -4   9   1      301.90      294.28     11.57 o
  -3   9   1      570.72      604.59     26.12 o
  -2   9   1       15.91        4.45      9.71 o
  -1   9   1       72.01       88.19     10.81 o
   0   9   1      301.73      299.83     14.55 o
   1   9   1       29.20       20.92      7.07 o
   2   9   1      990.49      990.03     10.01 o
   3   9   1       70.02       80.38     12.20 o
   4   9   1       83.47       61.99     10.11 o
   5   9   1        0.42       -2.39      9.36 o
   6   9   1        0.18        3.98     10.02 o
   7   9   1       83.03       65.48     10.76 o
   8   9   1       70.15       42.79      9.81 o
   9   9   1      325.26      311.43     13.64 o
  10   9   1       23.09       12.96     10.91 o
  -9  10   1        1.65        1.40     12.03 o
  -8  10   1      136.55      105.06     12.72 o
  -7  10   1       40.45       39.17     11.24 o
  -6  10   1        0.07        4.00      9.83 o
  -5  10   1       17.97        5.30     10.65 o
  -4  10   1        2.63        4.10      9.34 o
  -3  10   1      116.63      110.55     11.15 o
  -2  10   1        3.17        4.87     10.06 o
  -1  10   1        1.09       -3.09     10.55 o
   0  10   1       32.11       32.66      8.00 o
   1  10   1      156.55      155.95      6.86 o
   2  10   1       16.26       16.10      7.07 o
   3  10   1      288.93      258.74     13.63 o
   4  10   1       53.40       40.63     11.13 o
   5  10   1       13.59        5.54      9.78 o
   6  10   1        0.52       -0.59     10.00 o
   7  10   1        0.72        3.01     10.06 o
   8  10   1        7.63        5.66     10.39 o
   9  10   1        0.10       -5.67     11.01 o
  -7  11   1       30.88       18.62     12.27 o
  -6  11   1      123.63      105.96     12.55 o
  -5  11   1       79.40       60.77     12.53 o
  -4  11   1        1.82       13.01     11.11 o
  -3  11   1      369.98      381.07     40.07 o
  -2  11   1      173.28      179.65     13.26 o
  -1  11   1      117.97       91.52     12.52 o
   0  11   1      265.34      251.77     10.11 o
   1  11   1      115.79      110.80      6.95 o
   2  11   1        0.16        2.43     11.45 o
   3  11   1      164.78      152.53     13.51 o
   4  11   1      110.48       99.55     12.80 o
   5  11   1       13.30        9.27     11.19 o
   6  11   1       56.56       51.81     12.28 o
   7  11   1       11.81       15.35     12.55 o
  -3  12   1        1.00       15.88     12.38 o
  -2  12   1       82.88       81.83     12.41 o
  -1  12   1       89.24      104.52     13.84 o
   0  12   1       36.97       31.17     13.24 o
   1  12   1      139.95      138.23     14.70 o
   2  12   1      314.66      293.65     16.61 o
   3  12   1       33.03       46.59     13.46 o
 -15   0   2       15.69       15.10      9.69 o
 -14   0   2       37.78       29.58      8.99 o
 -13   0   2      460.47      493.98     34.96 o
 -12   0   2      233.46      265.96     16.42 o
 -11   0   2     1258.05     1305.54     17.83 o
 -10   0   2      687.08      716.70      9.67 o
  -9   0   2      232.42      228.59     14.26 o
  -8   0   2       55.37       48.01      5.46 o
  -7   0   2      300.81      285.48     14.41 o
  -6   0   2      988.56      995.32     28.58 o
  -5   0   2      280.72      294.41      7.67 o
  -4   0   2     4711.44     5269.40     80.19 o
  -3   0   2     9228.50    11108.20     23.22 o
  -2   0   2     3981.79     4727.63     64.76 o
  -1   0   2       67.14       95.73      4.40 o
   0   0   2        6.77        1.71      2.94 o
   1   0   2     2088.69     2127.19     16.91 o
   2   0   2     1538.62     1570.23     20.44 o
   3   0   2     2031.55     2050.21     37.07 o
   4   0   2       97.45       77.82      3.42 o
   5   0   2     1302.44     1393.53     52.17 o
   6   0   2      332.09      281.22      5.36 o
   7   0   2      398.94      396.95      6.46 o
   8   0   2       58.92       39.22      5.20 o
   9   0   2      417.58      411.89     26.64 o
  10   0   2      516.73      455.53     41.43 o
  11   0   2     1419.43     1449.09     49.32 o
  12   0   2      604.65      598.19     36.03 o
  13   0   2       63.38       50.75      8.90 o
  14   0   2       68.97       93.69     22.11 o
  15   0   2      216.56      249.45     26.77 o
 -15   1   2        7.46        7.10      7.86 o
 -14   1   2       51.91       44.59      8.71 o
 -13   1   2        0.33       -2.06      7.37 o
 -12   1   2      130.38      132.05      7.81 o
 -11   1   2      878.46      915.83     23.01 o
 -10   1   2        0.09       -0.11      4.38 o
  -9   1   2      348.58      331.35      7.02 o
  -8   1   2        1.06        2.33      3.54 o
  -7   1   2        6.25        7.74      3.48 o
  -6   1   2      140.34      122.15      6.11 o
  -5   1   2      145.21      142.91      4.55 o
  -4   1   2        0.20        0.05      2.74 o
  -3   1   2      451.28      464.65      8.09 o
  -2   1   2      896.99      917.86      9.03 o
  -1   1   2     5462.83     6391.79     17.16 o
   0   1   2     7103.14     8226.96     30.41 o
   1   1   2      173.88      179.48      2.89 o
   2   1   2       84.00       74.26      2.81 o
   3   1   2      207.69      197.28      9.62 o
   4   1   2      105.60      105.98      5.78 o
   5   1   2      322.38      364.25      5.21 o
   6   1   2      229.72      238.40      4.97 o
   7   1   2       59.70       35.14      7.04 o
   8   1   2        1.01       -0.37      3.01 o
   9   1   2       98.46       86.30      5.84 o
  10   1   2       56.44       50.24      6.29 o
  11   1   2        2.70        4.74      4.93 o
  12   1   2      128.41      101.80      6.11 o
  13   1   2      143.86      153.82      6.82 o
  14   1   2        3.13        1.53     10.90 o
  15   1   2       57.80       67.30     12.62 o
 -15   2   2       39.14       47.59     14.34 o
 -14   2   2        3.27       -1.10      9.53 o
 -13   2   2       95.60       91.84     10.81 o
 -12   2   2       79.64       81.35      8.35 o
 -11   2   2      230.93      208.02      8.47 o
 -10   2   2       97.06       93.66     11.46 o
  -9   2   2      558.89      547.23     14.85 o
  -8   2   2        0.56        1.56      2.97 o
  -7   2   2      400.90      397.52      4.95 o
  -6   2   2      633.10      625.93      4.98 o
  -5   2   2      642.95      705.98      9.29 o
  -4   2   2      743.32      757.33     17.01 o
  -3   2   2     2627.91     2772.20     24.51 o
  -2   2   2     1228.99     1342.70     20.66 o
  -1   2   2     4446.88     5094.91     43.87 o
   0   2   2     2997.74     3388.05     31.11 o
   1   2   2      724.95      753.60      5.70 o
   2   2   2      639.29      634.32     10.65 o
   3   2   2      172.98      133.26      5.13 o
   4   2   2       76.63       66.15      3.54 o
   5   2   2      896.43      904.32      8.76 o
   6   2   2      927.28      964.81     21.20 o
   7   2   2       90.79       89.68      8.97 o
   8   2   2      391.43      388.70      7.68 o
   9   2   2      142.58      134.69      8.91 o
  10   2   2       95.23       87.64      6.19 o
  11   2   2       98.11      109.69      6.61 o
  12   2   2      241.17      275.67     12.97 o
  13   2   2       19.26       17.71      5.48 o
  14   2   2       93.25      107.65     14.17 o
  15   2   2       52.41       66.76     12.78 o
 -14   3   2       78.04       85.14     11.84 o
 -13   3   2       33.62       36.62      8.98 o
 -12   3   2        0.59       -1.67      8.89 o
 -11   3   2      713.65      773.11     27.91 o
 -10   3   2     1305.38     1474.66     20.38 o
  -9   3   2        0.04        0.31      6.33 o
  -8   3   2      779.53      824.76     10.95 o
  -7   3   2      574.50      592.41     40.74 o
  -6   3   2      771.03      766.89     39.73 o
  -5   3   2      221.44      154.44     11.38 o
  -4   3   2     1756.56     1803.35     76.34 o
  -3   3   2      781.68      768.31     32.49 o
  -2   3   2     1828.71     1919.55     21.82 o
  -1   3   2     1509.58     1596.24     11.38 o
   0   3   2      197.58      222.66      7.75 o
   1   3   2     1195.13     1301.33      7.77 o
   2   3   2      118.12      119.87      3.69 o
   3   3   2      987.52     1070.68     23.48 o
   4   3   2     3443.44     3600.85     17.03 o
   5   3   2     2875.82     3120.05     12.84 o
   6   3   2      470.91      424.61     11.22 o
   7   3   2      361.16      297.16      8.37 o
   8   3   2       29.13       19.91      6.12 o
   9   3   2      710.78      742.84     11.52 o
  10   3   2        2.04        4.88      6.03 o
  11   3   2       10.09       16.71      6.49 o
  12   3   2       18.58       18.40      6.83 o
  13   3   2      120.62      106.11      7.61 o
  14   3   2       40.33       38.74     11.51 o
 -14   4   2        8.43       13.32      9.74 o
 -13   4   2        1.38       -0.29     10.85 o
 -12   4   2       28.64       17.63     11.89 o
 -11   4   2       10.63       28.86     10.90 o
 -10   4   2        5.56       11.40      7.79 o
  -9   4   2       78.64       69.62      8.99 o
  -8   4   2        0.12        4.01      6.69 o
  -7   4   2        4.55        7.12      6.04 o
  -6   4   2        0.49        2.61      7.58 o
  -5   4   2       10.53        7.76      2.29 o
  -4   4   2       60.25       67.47      3.43 o
  -3   4   2     1880.20     2138.18     39.34 o
  -2   4   2     2045.77     2251.83     34.78 o
  -1   4   2      176.63      196.87      5.11 o
   0   4   2      109.07      102.27      4.09 o
   1   4   2       54.40       64.12      4.25 o
   2   4   2        2.23        2.83      3.40 o
   3   4   2       83.28       86.90      4.58 o
   4   4   2       49.80       45.48      3.99 o
   5   4   2      452.06      432.09     14.36 o
   6   4   2        3.14        3.24      3.63 o
   7   4   2      139.56      176.21     35.77 o
   8   4   2        1.53        0.35      6.30 o
   9   4   2      345.27      343.48     19.77 o
  10   4   2       78.25       67.17      7.63 o
  11   4   2       46.44       31.39      7.69 o
  12   4   2        1.10        1.88      6.60 o
  13   4   2        0.38        3.48      6.85 o
  14   4   2        1.99       -4.42     11.90 o
 -14   5   2      244.82      321.49     17.70 o
 -13   5   2       48.75       40.75     13.03 o
 -12   5   2       51.87       38.61     11.53 o
 -11   5   2       32.76       29.42     11.48 o
 -10   5   2       15.07        5.38     10.58 o
  -9   5   2      460.38      464.92     63.61 o
  -8   5   2      330.82      371.49     13.71 o
  -7   5   2       53.93       51.41      9.35 o
  -6   5   2       44.69       49.38      8.98 o
  -5   5   2      928.01      614.02    187.51 o
  -4   5   2      182.69      175.93      7.99 o
  -3   5   2     1208.64     1243.72     26.92 o
  -2   5   2      628.20      614.91     36.58 o
  -1   5   2      571.43      598.69     13.08 o
   0   5   2       48.91       50.33      3.98 o
   1   5   2     1060.61     1088.32     28.45 o
   2   5   2      461.23      529.95     17.69 o
   3   5   2       58.40       61.67      4.67 o
   4   5   2     2252.87     2488.52     12.39 o
   5   5   2      690.74      756.17     23.64 o
   6   5   2        6.46        6.31      3.32 o
   7   5   2      286.43      308.77      9.70 o
   8   5   2      835.92      814.80     41.70 o
   9   5   2        2.76        9.15      6.91 o
  10   5   2      706.99      662.55     12.14 o
  11   5   2      355.90      326.58     26.87 o
  12   5   2       35.78       28.41      7.95 o
  13   5   2       63.19       44.62      7.49 o
 -13   6   2      198.95      233.35     16.11 o
 -12   6   2       30.79       27.14     12.37 o
 -11   6   2        3.61       -2.24     10.13 o
 -10   6   2        7.48        8.45     10.83 o
  -9   6   2        0.03       -0.37     10.06 o
  -8   6   2       67.66       59.01     10.01 o
  -7   6   2       23.09       12.83      9.75 o
  -6   6   2      155.54      165.04     10.14 o
  -5   6   2       21.77       23.78      7.68 o
  -4   6   2      388.95      375.58     24.30 o
  -3   6   2        2.76       -0.23      6.91 o
  -2   6   2      111.97      105.01      7.71 o
  -1   6   2        0.04       -3.35      6.70 o
   0   6   2       74.31       69.49      4.43 o
   1   6   2        5.18        2.72      4.11 o
   2   6   2        3.22        4.10      4.05 o
   3   6   2        9.34       12.10      4.04 o
   4   6   2      117.38      113.57     10.54 o
   5   6   2      107.03      109.18     10.17 o
   6   6   2        9.08        5.24      4.94 o
   7   6   2       99.57       94.39      8.82 o
   8   6   2       11.78        7.26      7.00 o
   9   6   2      234.17      211.36     16.62 o
  10   6   2        1.43        3.42      7.64 o
  11   6   2      319.33      305.26     10.44 o
  12   6   2      211.29      203.30     21.29 o
  13   6   2       39.83       35.82      8.27 o
 -12   7   2        1.13      -10.78     12.13 o
 -11   7   2       22.72       23.74     11.72 o
 -10   7   2        4.32        0.10     10.07 o
  -9   7   2       20.74       16.65     10.28 o
  -8   7   2      365.22      333.43     13.55 o
  -7   7   2       26.28       26.62      9.34 o
  -6   7   2        7.78        7.18      8.61 o
  -5   7   2      279.09      278.65     29.54 o
  -4   7   2      342.90      334.78     29.56 o
  -3   7   2      143.40      137.20     10.33 o
  -2   7   2      892.09     1035.07     22.07 o
  -1   7   2       28.34       19.76      8.10 o
   0   7   2      431.16      456.37      7.03 o
   1   7   2      604.57      639.22     14.06 o
   2   7   2      246.66      223.21      5.85 o
   3   7   2        0.01        0.95      4.46 o
   4   7   2       57.88       60.13      6.06 o
   5   7   2       49.06       52.42      9.14 o
   6   7   2      112.75      112.60      9.50 o
   7   7   2      977.10     1011.18     16.73 o
   8   7   2        0.32        1.69      8.14 o
   9   7   2        0.02        2.04      8.33 o
  10   7   2      100.16       93.12     10.09 o
  11   7   2       46.89       46.32      9.51 o
  12   7   2       34.56       46.48     15.03 o
 -11   8   2       23.29       23.10     11.80 o
 -10   8   2       56.80       63.35     11.71 o
  -9   8   2      216.09      200.36     12.99 o
  -8   8   2       19.95       15.30      9.62 o
  -7   8   2      276.21      271.48     12.73 o
  -6   8   2      106.76       91.40     10.07 o
  -5   8   2        0.25       -9.06      7.78 o
  -4   8   2       41.69       28.88      8.12 o
  -3   8   2      400.58      397.20     24.19 o
  -2   8   2      100.50      125.47     14.50 o
  -1   8   2      866.33      886.35     16.50 o
   0   8   2      603.32      625.69     19.18 o
   1   8   2       12.19       14.71      5.15 o
   2   8   2      827.83      899.30     11.97 o
   3   8   2      448.39      467.56     15.99 o
   4   8   2       72.20       77.94     12.29 o
   5   8   2      379.35      391.66     12.79 o
   6   8   2      609.96      625.30     14.81 o
   7   8   2        6.27        1.82      9.23 o
   8   8   2      366.82      342.86     13.14 o
   9   8   2      228.65      211.03     11.45 o
  10   8   2       89.38       60.37      9.40 o
  11   8   2        0.58        0.17      9.68 o
 -10   9   2        2.50       10.73     11.67 o
  -9   9   2        7.71       12.37     11.47 o
  -8   9   2       16.08        7.99      9.95 o
  -7   9   2       69.39       59.98     10.69 o
  -6   9   2       27.37       20.17     10.57 o
  -5   9   2        0.08        3.81      9.24 o
  -4   9   2       99.20       89.16     10.13 o
  -3   9   2        7.29        8.10     13.20 o
  -2   9   2       71.28       76.97      9.41 o
  -1   9   2       22.27        8.99      8.58 o
   0   9   2       24.11       16.31      5.60 o
   1   9   2      109.53      104.99      6.10 o
   2   9   2       10.25        9.52      5.35 o
   3   9   2        3.80        3.96      6.47 o
   4   9   2      214.60      189.65     11.63 o
   5   9   2       98.08       78.77     10.79 o
   6   9   2        2.44        2.60      9.90 o
   7   9   2      124.87      119.78     11.24 o
   8   9   2        0.00       -0.98      8.74 o
   9   9   2        3.26        1.99      9.57 o
  10   9   2        6.30       -0.36      9.91 o
  -8  10   2       45.08       32.42     12.75 o
  -7  10   2      260.47      277.94     14.96 o
  -6  10   2      239.17      230.23     14.33 o
  -5  10   2        0.84       -7.08      9.33 o
  -4  10   2      157.59      131.33     23.42 o
  -3  10   2      138.29      146.71     18.83 o
  -2  10   2       79.46       78.97     10.67 o
  -1  10   2      149.00      149.52     10.42 o
   0  10   2      352.78      370.26     10.10 o
   1  10   2      129.39      132.23      7.01 o
   2  10   2      295.66      325.34      9.44 o
   3  10   2      637.55      613.20     17.52 o
   4  10   2       69.84       63.81     11.23 o
   5  10   2      107.24       74.29     10.67 o
   6  10   2      189.17      162.80     12.14 o
   7  10   2       13.76        9.62      9.96 o
   8  10   2       60.32       59.19     10.91 o
  -6  11   2       22.88       18.43     12.54 o
  -5  11   2       95.18       99.53     12.54 o
  -4  11   2      184.34      168.78     12.45 o
  -3  11   2        0.28       -3.16     10.93 o
  -2  11   2        6.49       11.14      8.19 o
  -1  11   2        8.33        8.69      7.81 o
   0  11   2       28.63       38.69      8.30 o
   1  11   2       47.65       49.50      6.78 o
   2  11   2      321.38      294.52     15.23 o
   3  11   2       24.28       23.66     11.79 o
   4  11   2       35.01       28.96     11.65 o
   5  11   2       29.80        9.32     11.37 o
   6  11   2      128.75       91.90     13.01 o
  -3  12   2        2.48        7.81      8.97 o
  -2  12   2       36.64       44.47      9.90 o
  -1  12   2        1.43       10.25      8.62 o
   0  12   2       31.82       27.18      8.71 o
   1  12   2        0.40       -3.89     12.51 o
   2  12   2       24.81       23.84     13.70 o
 -14   1   3       10.12       11.60      7.61 o
 -13   1   3      463.03      503.10     12.92 o
 -12   1   3      701.28      780.29     15.83 o
 -11   1   3      255.10      244.80      6.39 o
 -10   1   3      205.64      205.05      7.82 o
  -9   1   3      264.73      271.94      5.60 o
  -8   1   3       23.19       23.10      3.47 o
  -7   1   3      664.14      644.89      5.53 o
  -6   1   3      887.36      916.11     20.23 o
  -5   1   3      229.70      215.53      5.95 o
  -4   1   3       86.73       66.79      3.14 o
  -3   1   3      165.71      157.47      4.15 o
  -2   1   3      120.84      106.49      4.94 o
  -1   1   3     1144.47     1201.07     22.50 o
   0   1   3       14.35       21.32      3.39 o
   1   1   3      386.45      396.26      7.71 o
   2   1   3     2065.47     2030.34     24.51 o
   3   1   3     2132.79     2156.32     21.87 o
   4   1   3        0.00        1.39      1.37 o
   5   1   3      365.05      304.55      4.97 o
   6   1   3      366.29      327.24      7.68 o
   7   1   3       85.87       71.27      4.21 o
   8   1   3      357.72      315.70      8.93 o
   9   1   3       25.38       20.67      3.74 o
  10   1   3       82.86       70.09      4.43 o
  11   1   3      307.00      283.71     12.98 o
  12   1   3      190.74      176.28     16.51 o
  13   1   3       27.52       27.51     10.80 o
  14   1   3      137.24      167.89     10.85 o
 -14   2   3      111.32      125.74     11.14 o
 -13   2   3       16.17        9.08      9.57 o
 -12   2   3       99.92       97.39      7.28 o
 -11   2   3      534.76      616.60     24.37 o
 -10   2   3       42.74       40.37      6.47 o
  -9   2   3       23.49       24.39      5.99 o
  -8   2   3      464.85      485.66     12.51 o
  -7   2   3       63.01       65.38      3.93 o
  -6   2   3      477.69      519.93     15.57 o
  -5   2   3     1905.75     2114.14     22.58 o
  -4   2   3     1159.95     1292.32      9.25 o
  -3   2   3       97.25      107.21      3.97 o
  -2   2   3      333.77      319.65      5.99 o
  -1   2   3        0.07        0.17      3.17 o
   0   2   3      865.55      940.81      6.52 o
   1   2   3      139.50      132.66      4.42 o
   2   2   3      487.34      545.55     15.65 o
   3   2   3      246.51      253.80      6.91 o
   4   2   3      511.57      502.41      7.39 o
   5   2   3       68.12       64.96      2.78 o
   6   2   3      115.29      109.98      5.08 o
   7   2   3      415.57      388.41      6.00 o
   8   2   3       58.54       46.33      4.92 o
   9   2   3      585.61      582.48     16.12 o
  10   2   3      395.29      369.39     21.94 o
  11   2   3      566.81      532.50      9.45 o
  12   2   3        6.17       13.64      9.98 o
  13   2   3      117.78      149.09     20.35 o
  14   2   3        9.61       10.09     10.77 o
 -14   3   3       17.28       25.03      9.97 o
 -13   3   3        3.13       -5.53      7.03 o
 -12   3   3       74.84       74.64      7.64 o
 -11   3   3      332.29      375.62     10.81 o
 -10   3   3      124.71      131.59      7.75 o
  -9   3   3      191.55      192.74      9.65 o
  -8   3   3       31.30       33.60      6.09 o
  -7   3   3       48.15       35.25      4.45 o
  -6   3   3       17.98       14.90      3.92 o
  -5   3   3       30.96       28.19      5.42 o
  -4   3   3     1827.28     1911.32     12.13 o
  -3   3   3      965.81      994.73      9.63 o
  -2   3   3      118.51      121.22      5.41 o
  -1   3   3      113.24      105.47      4.73 o
   0   3   3     1812.23     2044.28     17.44 o
   1   3   3      128.86      140.81      5.77 o
   2   3   3     1153.90     1228.83     21.24 o
   3   3   3     1697.46     2020.91     39.58 o
   4   3   3      401.42      455.47     18.50 o
   5   3   3      341.53      329.53     10.85 o
   6   3   3      607.87      626.29     18.35 o
   7   3   3       13.24       18.55      5.13 o
   8   3   3       51.78       43.13      5.71 o
   9   3   3      772.57      803.17     38.28 o
  10   3   3       88.83       96.01      6.04 o
  11   3   3        0.02        2.57      5.57 o
  12   3   3       14.49       12.67     10.35 o
  13   3   3        8.12        6.73     10.29 o
  14   3   3       12.44       11.18     11.31 o
 -14   4   3       92.11      104.07      8.81 o
 -13   4   3       56.75       69.64      9.56 o
 -12   4   3      216.11      241.71     25.38 o
 -11   4   3       72.40       84.40      8.68 o
 -10   4   3       60.06       69.76      8.95 o
  -9   4   3      105.62       91.27     10.34 o
  -8   4   3      284.84      271.94     52.23 o
  -7   4   3      173.84      190.01     10.61 o
  -6   4   3       70.12       60.63      6.63 o
  -5   4   3      731.26      722.31     18.37 o
  -4   4   3     2118.59     2285.59     27.72 o
  -3   4   3      496.32      449.81     22.24 o
  -2   4   3      326.89      269.60      5.85 o
  -1   4   3      587.15      580.96     12.33 o
   0   4   3      412.03      409.99      6.14 o
   1   4   3     1037.00     1102.10      6.93 o
   2   4   3      116.15      113.35      4.73 o
   3   4   3      258.76      250.50      8.78 o
   4   4   3      807.38      819.33     25.83 o
   5   4   3      321.95      323.66      5.77 o
   6   4   3      367.70      371.66      6.05 o
   7   4   3      374.20      348.66      6.33 o
   8   4   3      174.90      157.00      8.27 o
   9   4   3      215.76      214.45      8.18 o
  10   4   3      876.09      927.54     39.74 o
  11   4   3      150.90      162.37      7.10 o
  12   4   3      146.01      146.14      7.35 o
  13   4   3      194.87      193.13     13.88 o
  14   4   3       25.29       16.84     11.73 o
 -13   5   3       33.80       37.34      9.35 o
 -12   5   3       35.64       36.34     12.27 o
 -11   5   3       81.18       68.77     12.06 o
 -10   5   3       13.43        0.18     10.26 o
  -9   5   3       18.51       17.32     10.50 o
  -8   5   3       14.41       12.02     10.58 o
  -7   5   3       33.27       33.21      9.83 o
  -6   5   3       15.78       12.53      8.45 o
  -5   5   3       38.94       34.79      6.58 o
  -4   5   3       11.36        6.76      3.99 o
  -3   5   3      150.93      137.84      5.83 o
  -2   5   3       35.56       28.81      5.21 o
  -1   5   3      154.77      166.06      5.52 o
   0   5   3        0.52        2.72      4.40 o
   1   5   3        4.90        4.63      3.57 o
   2   5   3      613.65      629.06      7.23 o
   3   5   3     1440.20     1587.31     15.17 o
   4   5   3      213.44      230.29      7.99 o
   5   5   3        0.08       -4.04      4.81 o
   6   5   3       72.70       62.58      6.98 o
   7   5   3      386.85      403.39     21.08 o
   8   5   3        2.88       -0.46      6.06 o
   9   5   3       68.48       65.25      7.08 o
  10   5   3       37.67       27.48     13.38 o
  11   5   3        7.13        1.16      7.07 o
  12   5   3        1.95        4.20      6.19 o
  13   5   3        2.62        2.24     11.15 o
 -13   6   3        7.46        4.97     10.29 o
 -12   6   3        4.53        9.27     12.30 o
 -11   6   3      162.57      166.21     13.82 o
 -10   6   3       24.29       16.21     11.68 o
  -9   6   3      131.52      138.03     12.82 o
  -8   6   3      533.03      552.70     15.10 o
  -7   6   3        0.43        0.82      9.79 o
  -6   6   3      164.19      142.87     10.96 o
  -5   6   3      264.15      246.74     11.60 o
  -4   6   3      341.28      385.97     15.14 o
  -3   6   3      433.97      452.15     14.75 o
  -2   6   3     1713.09     1763.70     36.77 o
  -1   6   3       14.97       13.20      5.42 o
   0   6   3      160.76      162.30      6.15 o
   1   6   3      916.37      966.15      8.97 o
   2   6   3      116.66      122.54      4.93 o
   3   6   3       78.79       77.12      4.79 o
   4   6   3      276.15      280.45      9.75 o
   5   6   3      113.36      112.24     18.46 o
   6   6   3       14.97       11.84      7.43 o
   7   6   3      335.73      319.65     10.67 o
   8   6   3      103.21       88.11      7.82 o
   9   6   3       34.08       26.10      7.47 o
  10   6   3       18.29       12.10      7.37 o
  11   6   3        3.65       -0.26      7.07 o
  12   6   3        2.21        4.88     19.72 o
 -12   7   3        0.37        2.02     12.69 o
 -11   7   3       49.65       47.11     12.78 o
 -10   7   3      226.11      209.11     14.08 o
  -9   7   3      176.09      169.98     13.03 o
  -8   7   3      128.23      104.72     11.84 o
  -7   7   3      646.36      626.61     15.89 o
  -6   7   3        2.26        6.94      9.29 o
  -5   7   3      340.11      312.14     12.45 o
  -4   7   3     1006.60     1076.95     27.73 o
  -3   7   3      162.46      175.09      8.97 o
  -2   7   3       61.51       57.21      6.16 o
  -1   7   3      580.87      598.29      8.95 o
   0   7   3      298.09      314.29      7.52 o
   1   7   3       55.07       54.34      5.07 o
   2   7   3     1039.35     1076.22     19.42 o
   3   7   3      325.61      362.04     12.84 o
   4   7   3      175.18      207.32     24.75 o
   5   7   3      209.39      232.85     32.87 o
   6   7   3      173.70      156.84      9.75 o
   7   7   3       37.35       35.73      8.52 o
   8   7   3      111.59       90.41      9.18 o
   9   7   3      109.41       81.11      9.51 o
  10   7   3       85.45       73.52      9.43 o
  11   7   3        0.04        0.54      8.66 o
  12   7   3        0.03       20.36     21.37 o
 -11   8   3       14.31        9.66     12.99 o
 -10   8   3       17.34        8.37     11.93 o
  -9   8   3       34.43       45.92     11.44 o
  -8   8   3       10.76        5.62      9.20 o
  -7   8   3      106.28      109.66     10.82 o
  -6   8   3        7.64        9.55      9.86 o
  -5   8   3        0.02       -3.24      7.04 o
  -4   8   3       27.12       27.47      6.98 o
  -3   8   3       49.15       43.81      6.96 o
  -2   8   3      210.59      209.69      7.93 o
  -1   8   3      104.18      129.79      7.25 o
   0   8   3        0.01       -0.01      6.62 o
   1   8   3       62.92       58.26      5.80 o
   2   8   3      728.11      746.30     13.77 o
   3   8   3       65.45       69.62      5.60 o
   4   8   3      323.32      344.07     44.09 o
   5   8   3       94.70       60.80      9.59 o
   6   8   3       73.14       57.09      9.41 o
   7   8   3      157.01      142.31     10.23 o
   8   8   3       26.26       22.93      8.97 o
   9   8   3        0.04       -5.15      8.59 o
  10   8   3        0.06        3.81      8.20 o
  11   8   3        0.40       -1.77      9.20 o
  -9   9   3       24.62       33.30     12.73 o
  -8   9   3       19.20        1.29     10.53 o
  -7   9   3      135.76      115.19     11.46 o
  -6   9   3      501.40      430.44     14.66 o
  -5   9   3      149.26      142.88      9.06 o
  -4   9   3       37.28       42.17      8.39 o
  -3   9   3      287.50      304.40     13.92 o
  -2   9   3        4.42        7.52      6.89 o
  -1   9   3      413.13      432.99     14.94 o
   0   9   3      535.25      617.22     31.08 o
   1   9   3      104.75      100.39     12.82 o
   2   9   3        0.83        4.86      5.68 o
   3   9   3      131.81      121.04     23.23 o
   4   9   3      305.68      273.18     12.88 o
   5   9   3      684.99      680.93     16.79 o
   6   9   3      380.37      367.65     14.15 o
   7   9   3       19.62       13.03      9.93 o
   8   9   3      273.59      220.20     11.93 o
   9   9   3      124.83      103.98     10.65 o
  -8  10   3       17.26       23.19     10.27 o
  -7  10   3       32.31       41.20     10.28 o
  -6  10   3        0.54        0.36      8.84 o
  -5  10   3       22.42       24.02      8.07 o
  -4  10   3        1.44       -6.75      7.61 o
  -3  10   3       64.89       68.48      8.02 o
  -2  10   3      340.50      344.64     11.60 o
  -1  10   3       26.98       27.43      7.62 o
   0  10   3       40.76       48.76      7.81 o
   1  10   3       81.73       91.25      7.95 o
   2  10   3      290.67      312.84      8.03 o
   3  10   3       33.38       34.20     10.87 o
   4  10   3      191.68      170.40     12.09 o
   5  10   3       46.16       36.79     10.26 o
   6  10   3        1.32        3.91     10.07 o
   7  10   3       95.19       72.16     11.20 o
   8  10   3       51.38       44.17     10.96 o
  -5  11   3        1.42        5.53      9.44 o
  -4  11   3       84.20       89.30      9.15 o
  -3  11   3      100.55       94.16      9.05 o
  -2  11   3       10.10        8.93      8.07 o
  -1  11   3       15.35       21.38      8.14 o
   0  11   3       25.65       29.49      8.11 o
   1  11   3       98.39      110.68     12.95 o
   2  11   3       25.52       23.18     11.46 o
   3  11   3       38.83       35.31     11.94 o
   4  11   3       15.32       12.03     11.44 o
   5  11   3        3.79       -0.92     10.98 o
 -14   0   4       14.63        6.73     10.11 o
 -13   0   4      217.53      230.86     11.45 o
 -12   0   4       35.03       23.95      9.27 o
 -11   0   4       32.11       40.87      8.96 o
 -10   0   4     1298.13     1346.73     35.41 o
  -9   0   4      151.13      163.94      6.83 o
  -8   0   4        3.69       10.94      5.39 o
  -7   0   4     1032.85     1061.73     18.42 o
  -6   0   4     1954.92     2134.05     34.92 o
  -5   0   4       97.57      113.00      5.05 o
  -4   0   4     1321.03     1350.08     32.85 o
  -3   0   4      764.23      725.86     10.76 o
  -2   0   4      430.38      393.42      9.12 o
  -1   0   4     6253.47     6983.90     28.19 o
   0   0   4      646.76      712.88     18.81 o
   1   0   4     3074.75     3511.03     26.28 o
   2   0   4     4639.30     5179.55     20.98 o
   3   0   4      558.15      548.47     10.38 o
   4   0   4       13.65       13.12     11.16 o
   5   0   4     2836.49     3164.82     39.48 o
   6   0   4       21.49        6.69      3.13 o
   7   0   4      267.23      219.94     35.51 o
   8   0   4     2224.99     2239.65    153.53 o
   9   0   4     1369.99     1500.41     35.23 o
  10   0   4       70.85       73.48     19.60 o
  11   0   4       58.51       78.46     20.37 o
  12   0   4      187.31      210.13     24.73 o
  13   0   4        0.88       -9.73     20.09 o
  14   0   4      213.97      267.36     27.98 o
 -14   1   4      172.54      191.92      9.51 o
 -13   1   4      308.55      301.44     13.85 o
 -12   1   4      222.98      223.36      8.71 o
 -11   1   4      109.64      116.39      5.99 o
 -10   1   4       65.49       64.36      5.13 o
  -9   1   4      140.51      132.51      4.35 o
  -8   1   4      251.84      247.59      6.01 o
  -7   1   4       78.59       77.18      3.86 o
  -6   1   4      211.58      219.77      7.92 o
  -5   1   4      101.34       86.39      3.67 o
  -4   1   4        0.04       -0.84      3.10 o
  -3   1   4       92.50       83.85      3.80 o
  -2   1   4      232.32      226.32      5.95 o
  -1   1   4       71.21       68.01      3.27 o
   0   1   4     1003.70     1063.76      5.89 o
   1   1   4       97.39      113.95      2.97 o
   2   1   4        1.01       -1.00      2.21 o
   3   1   4       36.49       20.57      4.35 o
   4   1   4      466.49      425.22     10.30 o
   5   1   4      279.75      252.60      9.42 o
   6   1   4      366.17      272.42     18.60 o
   7   1   4       76.36       66.98      3.39 o
   8   1   4      423.15      391.23      8.94 o
   9   1   4      398.60      382.53     12.75 o
  10   1   4        0.67        5.03      8.62 o
  11   1   4       52.81       37.51      9.76 o
  12   1   4        5.94       17.62     14.14 o
  13   1   4        9.09       16.65     14.90 o
  14   1   4        9.56       29.23     16.53 o
 -14   2   4       91.45      116.94     11.65 o
 -13   2   4      202.02      218.08     11.29 o
 -12   2   4       19.19       17.69      6.89 o
 -11   2   4      181.89      192.80      8.65 o
 -10   2   4       11.64       14.16      6.62 o
  -9   2   4       72.19       64.64      6.92 o
  -8   2   4       15.86       15.53      4.26 o
  -7   2   4      275.75      278.29      6.89 o
  -6   2   4      452.09      430.12      7.18 o
  -5   2   4       62.18       56.37      3.75 o
  -4   2   4        0.94        2.62      3.36 o
  -3   2   4      160.83      142.26      4.16 o
  -2   2   4      101.27       92.95      3.94 o
  -1   2   4        3.29        3.81      2.09 o
   0   2   4      620.77      687.87      5.73 o
   1   2   4        0.07        1.18      2.35 o
   2   2   4      204.12      172.86      5.41 o
   3   2   4       67.32       43.12      4.17 o
   4   2   4       39.10       29.13      2.17 o
   5   2   4        0.28        1.48      1.75 o
   6   2   4      774.02      705.23     49.61 o
   7   2   4       11.73       11.23      3.75 o
   8   2   4      203.71      188.52     10.10 o
   9   2   4      735.46      739.51     27.04 o
  10   2   4       32.50       31.12      8.94 o
  11   2   4      254.73      229.86     33.70 o
  12   2   4      119.08      135.79     28.15 o
  13   2   4        6.13        4.40     10.06 o
  14   2   4       30.32       34.11     11.25 o
 -14   3   4      205.53      223.39     12.59 o
 -13   3   4      115.05      113.85      8.52 o
 -12   3   4       69.52       71.32      7.68 o
 -11   3   4       16.62       24.36      7.31 o
 -10   3   4        4.37        5.46      7.02 o
  -9   3   4       97.73      106.34      7.36 o
  -8   3   4      273.97      271.51     15.03 o
  -7   3   4       32.55       30.46      4.36 o
  -6   3   4      372.88      344.80      8.90 o
  -5   3   4      169.97      144.25      4.68 o
  -4   3   4       50.07       50.42      4.21 o
  -3   3   4        4.83        6.40      4.79 o
  -2   3   4       26.15       32.47      5.56 o
  -1   3   4      236.60      229.59      5.74 o
   0   3   4      455.66      428.77      7.93 o
   1   3   4     2051.78     2327.90     23.73 o
   2   3   4     1295.45     1445.38     24.74 o
   3   3   4        3.90        0.58      3.64 o
   4   3   4      383.04      328.78     16.38 o
   5   3   4       17.24       12.07      3.29 o
   6   3   4       34.20       23.61      3.95 o
   7   3   4      601.24      593.16     27.73 o
   8   3   4       16.08       14.51      4.46 o
   9   3   4      212.08      181.38     11.43 o
  10   3   4      432.49      433.94     22.62 o
  11   3   4       43.63       38.72     10.30 o
  12   3   4       50.96       48.06     10.63 o
  13   3   4      131.01      127.52     11.13 o
  14   3   4       68.29       69.16     11.66 o
 -13   4   4        4.50        4.31      8.58 o
 -12   4   4       86.15       95.38      9.37 o
 -11   4   4        0.72        4.26      7.89 o
 -10   4   4       44.81       48.78      7.40 o
  -9   4   4       76.76       72.85     12.02 o
  -8   4   4       14.47       15.68      7.44 o
  -7   4   4       35.44       34.07      6.99 o
  -6   4   4       85.47       95.52      6.96 o
  -5   4   4        1.71        4.50      6.22 o
  -4   4   4      998.27     1043.37     11.05 o
  -3   4   4      443.44      449.14      7.80 o
  -2   4   4        4.69        2.44      4.87 o
  -1   4   4      356.92      374.84      6.28 o
   0   4   4      176.88      199.83      7.54 o
   1   4   4      224.55      232.61      5.32 o
   2   4   4        6.87       11.88      4.07 o
   3   4   4       15.00       14.91      3.25 o
   4   4   4        6.64       -0.73      4.13 o
   5   4   4      101.47       97.54      4.75 o
   6   4   4        0.22       -4.12      4.21 o
   7   4   4        5.01        0.04      4.57 o
   8   4   4      133.24      114.78     13.33 o
   9   4   4      724.85      654.17     48.80 o
  10   4   4        8.36        4.41      9.31 o
  11   4   4       25.73       26.33      9.86 o
  12   4   4        2.71        4.69     10.23 o
  13   4   4       12.46       25.21     12.37 o
 -13   5   4        2.04        3.38      9.71 o
 -12   5   4      238.26      279.17     11.25 o
 -11   5   4      464.47      560.46     49.43 o
 -10   5   4        4.08       16.38      8.22 o
  -9   5   4      327.98      345.87     32.79 o
  -8   5   4      517.86      554.03     26.84 o
  -7   5   4       39.13       47.84      7.94 o
  -6   5   4      994.00     1092.05     17.62 o
  -5   5   4     1061.31     1125.92     28.06 o
  -4   5   4      362.41      373.57     11.91 o
  -3   5   4     1106.46     1143.30     17.13 o
  -2   5   4     2094.85     2180.69     43.27 o
  -1   5   4        0.69        6.01      4.93 o
   0   5   4      723.67      722.34     10.13 o
   1   5   4     1835.19     1954.18     27.93 o
   2   5   4      346.55      363.93      6.46 o
   3   5   4      452.07      415.27      7.37 o
   4   5   4      841.01      871.61     31.19 o
   5   5   4      196.29      197.48      6.59 o
   6   5   4      585.96      568.50      8.57 o
   7   5   4      587.61      582.94      8.14 o
   8   5   4       20.33       16.24      6.37 o
   9   5   4        5.81        7.85      6.29 o
  10   5   4       49.91       43.34     18.80 o
  11   5   4       23.63       27.32     10.24 o
  12   5   4       67.88       65.30     11.07 o
  13   5   4       86.02       80.77     11.80 o
 -12   6   4      100.74      112.13     10.85 o
 -11   6   4        1.22        0.26      9.18 o
 -10   6   4       69.56       75.65      9.36 o
  -9   6   4       57.66       51.83      9.03 o
  -8   6   4        7.74        6.41      8.16 o
  -7   6   4      317.02      339.80     21.46 o
  -6   6   4      378.90      378.74     18.62 o
  -5   6   4      207.59      205.91     20.99 o
  -4   6   4       24.75       20.98     10.13 o
  -3   6   4      450.05      459.76      8.99 o
  -2   6   4      421.18      456.28      8.28 o
  -1   6   4      317.88      328.55      7.38 o
   0   6   4       10.01        9.30      6.19 o
   1   6   4        8.19        6.21      5.19 o
   2   6   4       80.80       72.97      5.60 o
   3   6   4       23.06       19.91      4.35 o
   4   6   4        6.64        7.60      5.48 o
   5   6   4       89.17       80.42      6.19 o
   6   6   4       78.76       69.17      5.98 o
   7   6   4      167.40      146.29      9.20 o
   8   6   4       38.08       36.86      7.28 o
   9   6   4       27.51       14.56      7.34 o
  10   6   4        0.03        2.10     21.08 o
  11   6   4       77.20       86.57     24.03 o
  12   6   4       13.83       15.64     22.74 o
 -11   7   4       55.67       66.83     10.63 o
 -10   7   4        1.51        0.54      8.88 o
  -9   7   4       61.05       69.72      8.85 o
  -8   7   4       61.86       77.02     13.00 o
  -7   7   4      269.72      266.41     25.94 o
  -6   7   4       16.82       18.93     11.07 o
  -5   7   4      108.79      108.95     13.04 o
  -4   7   4       23.31       24.46      6.94 o
  -3   7   4       42.49       37.75      6.64 o
  -2   7   4      269.58      288.69      9.44 o
  -1   7   4      205.05      219.36      7.51 o
   0   7   4        8.49        6.83      5.86 o
   1   7   4        0.99        1.08      5.82 o
   2   7   4      166.70      190.28     11.02 o
   3   7   4      341.39      369.21     11.75 o
   4   7   4      254.10      275.42     33.90 o
   5   7   4      122.30      126.93     16.77 o
   6   7   4        0.15        5.82      8.08 o
   7   7   4       71.92       65.28      8.80 o
   8   7   4      238.47      207.85     10.50 o
   9   7   4      161.74      157.84      9.83 o
 -10   8   4      155.73      184.51     37.49 o
  -9   8   4       43.67       47.20      9.61 o
  -8   8   4        2.82        9.60      8.36 o
  -7   8   4      215.72      220.37     11.61 o
  -6   8   4       30.98       30.85      8.14 o
  -5   8   4      212.40      234.05     27.49 o
  -4   8   4     1007.00     1035.24     67.44 o
  -3   8   4      146.84      140.53      7.70 o
  -2   8   4       48.23       57.23      7.14 o
  -1   8   4      459.72      482.71     13.36 o
   0   8   4      444.64      510.40      9.42 o
   1   8   4        4.55        3.52      6.39 o
   2   8   4      317.61      353.92     10.80 o
   3   8   4      290.79      312.45     11.53 o
   4   8   4        1.87       -1.78      6.61 o
   5   8   4      136.51      108.32     10.28 o
   6   8   4       81.27       69.53      9.77 o
   7   8   4      106.96       94.67     10.26 o
   8   8   4      155.12      125.71     10.38 o
   9   8   4       29.80       31.67      9.03 o
  -9   9   4        8.24       21.48     10.12 o
  -8   9   4        6.70        2.63      9.24 o
  -7   9   4       27.64       37.73      9.27 o
  -6   9   4       90.45       83.60      8.89 o
  -5   9   4       12.15       10.10      8.10 o
  -4   9   4       38.90       45.94     16.22 o
  -3   9   4        8.06       11.05      7.50 o
  -2   9   4        4.41        7.26      6.90 o
  -1   9   4       63.97       65.53      7.45 o
   0   9   4        0.00        1.99      6.85 o
   1   9   4      133.58      144.47      7.86 o
   2   9   4      126.74      127.31      7.85 o
   3   9   4        4.12       -2.07      5.65 o
   4   9   4        4.57        3.20      9.60 o
   5   9   4       12.58        9.26     10.34 o
   6   9   4       18.40        8.42      9.39 o
   7   9   4        1.58        8.17      9.46 o
   8   9   4        8.30        1.69      8.55 o
   9   9   4        0.90        6.65      9.00 o
  -7  10   4       18.81       27.21     10.08 o
  -6  10   4        0.04        4.22      9.12 o
  -5  10   4      220.79      214.82     19.61 o
  -4  10   4      376.90      421.50     22.84 o
  -3  10   4      190.57      205.14      9.36 o
  -2  10   4       24.04       32.72      7.83 o
  -1  10   4      261.03      265.80      9.80 o
   0  10   4      214.24      230.37      9.57 o
   1  10   4       78.27       93.85      9.84 o
   2  10   4      128.34      144.76      8.32 o
   3  10   4      552.70      605.48     41.50 o
   4  10   4       28.27       32.76     12.55 o
   5  10   4      282.58      214.00     13.03 o
   6  10   4      168.45      127.80     11.95 o
   7  10   4       14.64        3.43     10.17 o
  -4  11   4        0.12        0.34      8.94 o
  -3  11   4       20.06       27.48      8.94 o
  -2  11   4      139.53      143.22      9.51 o
  -1  11   4       23.77       34.15     11.09 o
   0  11   4        0.10        1.44      8.07 o
   1  11   4       25.12       18.31      8.11 o
   2  11   4       66.15       59.09     11.47 o
   3  11   4       87.48       85.66     34.34 o
   4  11   4      217.50      192.29     49.39 o
 -13   1   5       49.65       55.68      8.32 o
 -12   1   5       13.08       13.09      7.59 o
 -11   1   5       34.96       30.43      5.63 o
 -10   1   5      452.07      476.32      9.73 o
  -9   1   5       47.70       47.24      4.22 o
  -8   1   5       79.99       71.83      4.17 o
  -7   1   5      352.77      305.71      7.24 o
  -6   1   5       13.55       11.93      3.79 o
  -5   1   5       86.34       84.78      4.52 o
  -4   1   5      487.50      462.89      4.97 o
  -3   1   5      115.28       98.18      6.46 o
  -2   1   5      216.05      196.09      7.23 o
  -1   1   5      959.26      954.75     22.27 o
   0   1   5     1553.25     1606.28     20.34 o
   1   1   5        0.49        8.93      2.70 o
   2   1   5      656.15      551.16     17.50 o
   3   1   5       95.60       77.39      6.07 o
   4   1   5      154.30      152.55     16.19 o
   5   1   5     1230.06     1378.29     21.67 o
   6   1   5       16.67       15.24     11.15 o
   7   1   5      308.28      372.17     34.66 o
   8   1   5      456.41      479.14     17.38 o
   9   1   5      223.81      229.70     16.06 o
  10   1   5       56.41       66.03     14.31 o
  11   1   5      117.24      157.42     16.71 o
  12   1   5       86.78      102.72     17.18 o
  13   1   5       35.50       22.84     16.22 o
 -13   2   5        6.27        3.42     10.17 o
 -12   2   5      111.16      121.48      7.22 o
 -11   2   5        0.04        3.69      6.22 o
 -10   2   5       60.16       59.59      6.26 o
  -9   2   5       76.51       82.94      7.22 o
  -8   2   5       84.85       88.06      5.22 o
  -7   2   5       18.22       23.29      4.78 o
  -6   2   5        2.12        0.90      4.15 o
  -5   2   5      346.81      318.99     15.54 o
  -4   2   5      165.49      159.13      6.07 o
  -3   2   5      684.86      680.42     13.74 o
  -2   2   5        7.95        4.58      3.70 o
  -1   2   5      191.85      181.97      7.12 o
   0   2   5     3356.77     3861.79     62.49 o
   1   2   5      866.25      874.51     13.06 o
   2   2   5       64.17       67.11      3.02 o
   3   2   5      336.01      303.31     13.92 o
   4   2   5      451.01      404.94     10.58 o
   5   2   5        1.89        2.35      3.67 o
   6   2   5     1248.21     1193.40     19.48 o
   7   2   5     1702.83     1734.05     14.60 o
   8   2   5      935.64      852.68     22.16 o
   9   2   5        0.06        4.55      6.70 o
  10   2   5      216.87      215.80     35.77 o
  11   2   5        0.02       -1.44     10.76 o
  12   2   5       48.43       65.02     13.49 o
  13   2   5       10.72       11.61     16.09 o
 -13   3   5       64.56       80.82     15.85 o
 -12   3   5       76.98       87.24      8.02 o
 -11   3   5      125.53      116.38      8.95 o
 -10   3   5       68.26       77.13      7.89 o
  -9   3   5        4.58        1.94      7.03 o
  -8   3   5      227.37      234.26      9.03 o
  -7   3   5      412.76      424.07      7.18 o
  -6   3   5      135.15      140.69      5.29 o
  -5   3   5      314.06      296.77     12.46 o
  -4   3   5       77.44       77.36      7.82 o
  -3   3   5      305.03      298.43      7.16 o
  -2   3   5       82.81       89.59      5.14 o
  -1   3   5      386.34      373.08      6.91 o
   0   3   5       15.22        8.40      3.81 o
   1   3   5       37.81       32.19      3.80 o
   2   3   5      240.56      253.01      5.92 o
   3   3   5      198.03      195.89      3.92 o
   4   3   5       46.69       46.16      6.38 o
   5   3   5        8.02        4.84      3.41 o
   6   3   5      445.91      414.19      9.99 o
   7   3   5       15.04       12.59      4.08 o
   8   3   5       35.66       27.72      7.15 o
   9   3   5        1.35        3.86      7.28 o
  10   3   5        4.82        0.70      8.86 o
  11   3   5       61.22       48.10     12.90 o
  12   3   5       78.28       78.18     10.30 o
  13   3   5        1.94       -3.55      9.53 o
 -13   4   5        3.72        6.53      7.96 o
 -12   4   5      134.79      135.06     10.36 o
 -11   4   5      227.75      242.70     11.23 o
 -10   4   5       22.36       24.60      7.78 o
  -9   4   5      334.23      361.83     10.38 o
  -8   4   5      816.76      874.65     12.74 o
  -7   4   5      121.05      115.58     15.55 o
  -6   4   5      135.36      141.31      7.82 o
  -5   4   5      210.63      208.39      8.25 o
  -4   4   5       56.96       56.16      6.46 o
  -3   4   5      358.17      344.65      7.97 o
  -2   4   5     1003.27     1036.08     20.16 o
  -1   4   5       84.74       77.83      6.04 o
   0   4   5      197.92      186.24      5.89 o
   1   4   5       33.67       31.64      5.16 o
   2   4   5       32.34       39.39      4.36 o
   3   4   5      244.22      249.62      8.57 o
   4   4   5      204.07      197.05      8.26 o
   5   4   5       10.19        4.35      4.43 o
   6   4   5       13.32        8.61      4.42 o
   7   4   5      658.71      622.77     24.50 o
   8   4   5       20.26       18.50      7.07 o
   9   4   5       95.23       93.50      8.41 o
  10   4   5      258.76      242.75     12.53 o
  11   4   5        7.32        0.23      9.51 o
  12   4   5       52.69       84.17     23.51 o
 -12   5   5       15.33       16.95      9.67 o
 -11   5   5       45.88       46.68      9.32 o
 -10   5   5       31.21       28.45     15.11 o
  -9   5   5       12.68       17.94      8.19 o
  -8   5   5      138.91      141.21      8.63 o
  -7   5   5       67.95       72.65      8.08 o
  -6   5   5       23.04       18.96      7.62 o
  -5   5   5      114.63      116.24      7.75 o
  -4   5   5      112.76      108.69     13.55 o
  -3   5   5        0.61       -1.02      6.14 o
  -2   5   5      367.93      356.11      8.13 o
  -1   5   5       77.17       70.56      6.41 o
   0   5   5      255.10      264.50      6.71 o
   1   5   5       42.73       54.73      5.69 o
   2   5   5       54.44       59.48      5.24 o
   3   5   5       29.55       31.72      4.87 o
   4   5   5       51.90       52.32      8.99 o
   5   5   5        5.07        0.50      5.23 o
   6   5   5        9.57        4.61      4.93 o
   7   5   5       21.85       20.10      4.84 o
   8   5   5        1.25        2.07     13.48 o
   9   5   5        0.61       -0.93     14.10 o
  10   5   5       10.36        2.64      8.27 o
  11   5   5       18.70       24.39     19.83 o
  12   5   5       47.12       58.79     21.45 o
 -11   6   5      140.39      169.39     12.74 o
 -10   6   5        0.41       -2.55      8.89 o
  -9   6   5       79.71       80.69      8.99 o
  -8   6   5      106.00      112.64      8.81 o
  -7   6   5       11.74       13.37      8.17 o
  -6   6   5      599.98      623.75     43.98 o
  -5   6   5      653.98      687.62     18.49 o
  -4   6   5      334.71      340.70      9.05 o
  -3   6   5      215.96      223.85     10.74 o
  -2   6   5      430.81      436.54      9.04 o
  -1   6   5      369.10      385.71     12.02 o
   0   6   5       34.38       38.05      6.09 o
   1   6   5      447.60      497.51     18.82 o
   2   6   5      114.90      119.86      6.44 o
   3   6   5      285.79      322.81      7.64 o
   4   6   5      274.86      274.31      7.59 o
   5   6   5       23.69       18.49      5.84 o
   6   6   5      161.76      170.82     10.27 o
   7   6   5        3.13       -0.67      6.75 o
   8   6   5       21.28       23.64     23.32 o
   9   6   5      511.61      513.42     85.85 o
  10   6   5      104.72      124.03     17.54 o
  11   6   5        0.48       16.36     15.65 o
 -10   7   5      169.36      203.50     22.93 o
  -9   7   5        0.08       -1.39      9.02 o
  -8   7   5       13.15       14.32     11.04 o
  -7   7   5      479.37      501.92     59.61 o
  -6   7   5      131.81      119.63     11.41 o
  -5   7   5       25.73       31.83      7.40 o
  -4   7   5      437.23      446.08     21.10 o
  -3   7   5      197.24      196.79      8.37 o
  -2   7   5        0.15       -0.14      6.43 o
  -1   7   5      611.58      664.33     10.16 o
   0   7   5      395.70      400.25     10.07 o
   1   7   5        9.05       15.33      6.10 o
   2   7   5      777.74      821.80     30.03 o
   3   7   5      310.79      317.67     10.07 o
   4   7   5       90.79       94.61      6.90 o
   5   7   5      378.44      352.65     11.14 o
   6   7   5       82.60       77.01     13.22 o
   7   7   5       11.07        5.12      7.22 o
   8   7   5      164.04      131.41     26.38 o
   9   7   5       13.50        1.86     22.74 o
  10   7   5       18.57       34.01     22.41 o
  -9   8   5       40.52       36.64     12.32 o
  -8   8   5       19.57       15.21      8.69 o
  -7   8   5      512.25      532.45     56.62 o
  -6   8   5      251.85      246.07      9.94 o
  -5   8   5       48.27       54.27      8.39 o
  -4   8   5        2.23        6.68      7.25 o
  -3   8   5       24.19       29.70      7.55 o
  -2   8   5        0.82       -3.89      6.80 o
  -1   8   5       11.58       15.59      6.75 o
   0   8   5      112.84      108.89      8.07 o
   1   8   5      221.48      232.51      9.09 o
   2   8   5       15.15       20.06      6.64 o
   3   8   5       13.25       11.11      6.17 o
   4   8   5       94.20      119.67     14.79 o
   5   8   5        0.04       -5.89      8.46 o
   6   8   5       23.28       28.11     18.37 o
   7   8   5        2.34        8.06      8.30 o
   8   8   5        7.61       -4.23     27.22 o
   9   8   5        4.41       -1.74     23.41 o
  -8   9   5      101.78      128.18     17.94 o
  -7   9   5       40.82       47.06      9.62 o
  -6   9   5       27.46       31.35     12.77 o
  -5   9   5       65.98       63.40      8.68 o
  -4   9   5      335.27      367.40     24.63 o
  -3   9   5       57.00       57.78      8.30 o
  -2   9   5        2.11       -1.25      7.51 o
  -1   9   5       47.60       53.90      7.65 o
   0   9   5       19.59       18.40      8.26 o
   1   9   5      530.67      591.50     10.77 o
   2   9   5      141.79      168.61      8.13 o
   3   9   5       78.04       96.37      7.67 o
   4   9   5        0.54       22.21     29.91 o
   5   9   5       95.38       83.97     12.93 o
   6   9   5       82.56       62.85     28.63 o
   7   9   5       19.52       26.48     30.51 o
   8   9   5       73.86      105.94     32.14 o
  -6  10   5      146.11      161.68     34.64 o
  -5  10   5      130.38      159.35     10.27 o
  -4  10   5       10.91       11.63      8.83 o
  -3  10   5       22.96       18.06      8.56 o
  -2  10   5        7.53        5.32      7.91 o
  -1  10   5        2.58        4.69      7.62 o
   0  10   5       46.31       48.66      8.02 o
   1  10   5        8.10        8.51      7.68 o
   2  10   5        7.07       20.89      8.10 o
   3  10   5       89.46      100.63     35.50 o
   4  10   5        1.29       15.49     33.14 o
   5  10   5        4.70       44.65     32.34 o
   6  10   5        2.88       10.49     27.98 o
  -2  11   5       52.74       48.37      9.08 o
  -1  11   5      103.18      108.41      9.27 o
   0  11   5        5.24        8.33      8.34 o
   1  11   5       26.89       28.85      8.65 o
 -13   0   6       70.73       72.15     10.90 o
 -12   0   6       15.77        9.13      9.74 o
 -11   0   6       43.18       54.14      9.47 o
 -10   0   6        0.10        1.98      5.80 o
  -9   0   6       24.24       17.10      5.69 o
  -8   0   6       97.79       87.30      6.81 o
  -7   0   6      432.30      464.71     11.11 o
  -6   0   6      174.55      171.44      7.26 o
  -5   0   6      261.74      246.78      6.76 o
  -4   0   6      470.54      457.09      7.12 o
  -3   0   6       89.31       94.86      5.30 o
  -2   0   6     2041.18     2055.57     54.91 o
  -1   0   6     1478.29     1187.57    172.24 o
   0   0   6     1779.13     1817.78     12.19 o
   1   0   6      538.32      476.92      8.15 o
   2   0   6      648.75      594.57     20.74 o
   3   0   6       66.43       48.20      7.44 o
   4   0   6       87.35       94.54     17.63 o
   5   0   6     2570.52     2984.25     43.03 o
   6   0   6     3553.41     4410.58     54.42 o
   7   0   6      145.28      148.96     20.15 o
   8   0   6      370.26      472.22     26.83 o
   9   0   6      225.37      279.12     23.94 o
  10   0   6      165.71      167.92     25.08 o
  11   0   6      243.36      324.52     28.93 o
  12   0   6       62.92      117.60     25.60 o
  13   0   6        4.74       16.77     25.21 o
 -13   1   6       14.21       14.64      8.51 o
 -12   1   6       56.36       47.47      9.94 o
 -11   1   6       61.54       75.69      7.45 o
 -10   1   6       13.14       12.43      5.34 o
  -9   1   6       50.37       45.33      4.38 o
  -8   1   6        2.41        3.79      3.98 o
  -7   1   6       17.64       16.81      4.02 o
  -6   1   6       21.20       19.12      4.21 o
  -5   1   6      109.09       96.50      4.35 o
  -4   1   6       14.94       13.22      4.47 o
  -3   1   6        9.75        9.14      6.30 o
  -2   1   6       32.78       26.60      4.22 o
  -1   1   6      705.84      749.63     21.24 o
   0   1   6        1.47       -0.89      3.61 o
   1   1   6       52.81       50.14      3.22 o
   2   1   6        0.32        0.90      1.71 o
   3   1   6      123.34      114.88     10.33 o
   4   1   6       33.85       27.51      6.93 o
   5   1   6      208.56      192.35      8.67 o
   6   1   6      229.20      261.69     15.20 o
   7   1   6       62.79       59.88     12.65 o
   8   1   6        8.73       15.17     13.31 o
   9   1   6       41.48       36.98     14.18 o
  10   1   6       40.26       40.68     15.11 o
  11   1   6        7.52       -1.28     15.90 o
  12   1   6       50.54       79.86     18.32 o
 -12   2   6      102.27      104.96      9.77 o
 -11   2   6      112.83      110.77      7.33 o
 -10   2   6      467.67      518.11     18.16 o
  -9   2   6      107.00       98.86      8.30 o
  -8   2   6        2.31        3.27      4.86 o
  -7   2   6      148.17      149.90     10.08 o
  -6   2   6      160.05      154.01      5.65 o
  -5   2   6      289.37      285.04     10.46 o
  -4   2   6     1056.50     1073.67     22.13 o
  -3   2   6       67.16       69.12      4.93 o
  -2   2   6      412.79      420.35      6.26 o
  -1   2   6      356.17      338.07      5.48 o
   0   2   6       93.03      100.50      4.13 o
   1   2   6      215.24      214.77      9.11 o
   2   2   6      310.39      269.71     10.00 o
   3   2   6      107.58       98.96      6.26 o
   4   2   6      183.82      139.92     10.35 o
   5   2   6      327.42      313.18     18.42 o
   6   2   6       50.64       40.43      6.51 o
   7   2   6       56.12       73.61     13.61 o
   8   2   6      164.81      183.44     16.07 o
   9   2   6        0.99        7.14     14.24 o
  10   2   6        6.10       22.80     15.04 o
  11   2   6       78.61       88.51     26.10 o
  12   2   6        0.66       10.32     16.82 o
 -12   3   6      199.31      225.03     15.21 o
 -11   3   6      224.11      218.17     16.82 o
 -10   3   6       71.50       66.02      8.01 o
  -9   3   6      529.41      548.86     10.79 o
  -8   3   6      124.45      126.25      8.54 o
  -7   3   6       35.24       27.33      5.22 o
  -6   3   6      247.67      249.94      8.90 o
  -5   3   6      563.34      581.12     17.96 o
  -4   3   6      195.40      188.37      6.03 o
  -3   3   6      903.83      914.43     23.72 o
  -2   3   6     1305.71     1299.03     31.93 o
  -1   3   6        4.88        5.00      4.08 o
   0   3   6      112.49      106.20      4.62 o
   1   3   6      271.33      238.08      5.42 o
   2   3   6       62.24       57.56      3.83 o
   3   3   6      924.80      970.38     30.11 o
   4   3   6      258.08      266.02      8.89 o
   5   3   6      365.50      353.40     13.35 o
   6   3   6      519.74      550.15     16.11 o
   7   3   6       33.51       40.87      8.47 o
   8   3   6       26.52       24.72     13.07 o
   9   3   6        0.26        9.24     13.48 o
  10   3   6      141.60      198.36     26.36 o
  11   3   6        3.77       -6.84     15.96 o
  12   3   6      101.47      127.98     18.32 o
 -12   4   6       12.29       18.13     15.15 o
 -11   4   6        1.55        6.96      7.63 o
 -10   4   6       35.20       42.24      8.31 o
  -9   4   6        2.35        6.04      8.42 o
  -8   4   6       22.98       29.33      7.99 o
  -7   4   6       46.12       44.33      7.67 o
  -6   4   6      105.12       99.16      7.67 o
  -5   4   6       12.05       13.64      6.78 o
  -4   4   6      147.79      142.96      7.65 o
  -3   4   6      174.31      169.82      7.57 o
  -2   4   6      832.88      850.36     10.18 o
  -1   4   6       24.62       17.01      8.43 o
   0   4   6        0.98        3.58      4.44 o
   1   4   6       16.39       15.22      4.41 o
   2   4   6        0.01        1.23      4.46 o
   3   4   6       11.30        2.03      8.72 o
   4   4   6       35.30       24.20      8.81 o
   5   4   6      264.80      236.84      9.36 o
   6   4   6       95.08       72.27      8.61 o
   7   4   6      242.87      244.47      9.86 o
   8   4   6      152.85      135.04     14.30 o
   9   4   6        7.61       -6.62     13.51 o
  10   4   6       47.74       50.55     23.27 o
  11   4   6       11.68       36.79     21.79 o
  12   4   6       24.40       20.91     23.34 o
 -11   5   6       82.91       92.18      9.28 o
 -10   5   6        7.45       13.85      8.89 o
  -9   5   6      221.69      253.79     10.11 o
  -8   5   6      113.70      109.16      8.65 o
  -7   5   6        8.96        6.51      7.62 o
  -6   5   6      457.67      474.51     10.61 o
  -5   5   6      139.74      147.10     10.03 o
  -4   5   6        0.82       -4.97      6.75 o
  -3   5   6       29.23       16.05      6.56 o
  -2   5   6      363.89      366.14     14.93 o
  -1   5   6       23.65       23.16      5.93 o
   0   5   6      786.76      832.77     12.12 o
   1   5   6      409.32      427.85     10.89 o
   2   5   6        6.74        6.93      5.07 o
   3   5   6      298.53      329.18     40.40 o
   4   5   6      338.26      343.24     30.07 o
   5   5   6        0.76        4.16      8.68 o
   6   5   6      184.18      196.83     10.83 o
   7   5   6      522.98      583.67     20.68 o
   8   5   6        9.04        7.08     15.17 o
   9   5   6      451.09      480.55     36.48 o
  10   5   6      113.29      135.30     21.10 o
  11   5   6       11.14       18.95     20.54 o
 -10   6   6      150.14      171.77     10.75 o
  -9   6   6      176.21      183.94     10.50 o
  -8   6   6      124.78      123.33      9.47 o
  -7   6   6        2.37        3.32      8.21 o
  -6   6   6        0.00       -2.64      7.48 o
  -5   6   6      116.25      107.15      8.32 o
  -4   6   6       41.70       35.35      7.30 o
  -3   6   6       40.74       31.74     12.53 o
  -2   6   6       58.79       61.40      8.09 o
  -1   6   6       41.99       36.47      6.57 o
   0   6   6        6.63        4.96      6.06 o
   1   6   6       87.66      101.99      9.66 o
   2   6   6        1.18        4.55      6.39 o
   3   6   6       55.23       43.84      9.87 o
   4   6   6        0.10        2.34      9.50 o
   5   6   6       18.08       19.66      9.00 o
   6   6   6       39.34       31.08      9.71 o
   7   6   6        0.25        4.81      9.61 o
   8   6   6      387.92      379.14     30.47 o
   9   6   6        0.06       -5.18     15.99 o
  10   6   6       67.94      100.46     31.00 o
  -9   7   6       15.56        6.04      9.15 o
  -8   7   6       95.41       92.95      9.75 o
  -7   7   6        0.11       -9.00      8.12 o
  -6   7   6       67.62       68.67      8.29 o
  -5   7   6      171.98      165.13      8.78 o
  -4   7   6       60.31       58.28      9.26 o
  -3   7   6      357.55      382.80     11.66 o
  -2   7   6       33.22       30.38      7.14 o
  -1   7   6      164.68      173.54      8.04 o
   0   7   6      222.53      234.24      7.86 o
   1   7   6      143.76      157.22      7.40 o
   2   7   6        0.01        0.30      5.93 o
   3   7   6       44.20       49.77     10.35 o
   4   7   6      108.88      119.48     11.13 o
   5   7   6        8.44       15.22     10.27 o
   6   7   6       78.32       86.94     10.43 o
   7   7   6        0.37       14.53     25.04 o
   8   7   6        2.28       13.23     24.85 o
   9   7   6       46.85       53.97     26.65 o
  -8   8   6      209.54      227.10     25.10 o
  -7   8   6      388.10      464.84     22.91 o
  -6   8   6      233.61      230.72     10.01 o
  -5   8   6        5.87        9.43      8.07 o
  -4   8   6      320.90      341.43     10.09 o
  -3   8   6       58.34       59.69      9.87 o
  -2   8   6      121.40      127.98      8.50 o
  -1   8   6      116.14      124.36      7.80 o
   0   8   6       19.49       15.85      7.12 o
   1   8   6       13.11       22.39      6.76 o
   2   8   6      129.90      160.78     19.93 o
   3   8   6       11.66       17.39     10.60 o
   4   8   6      108.07      141.06     11.94 o
   5   8   6      113.05      127.09     11.90 o
   6   8   6        2.92       -4.39     27.44 o
   7   8   6      261.97      235.40     31.46 o
   8   8   6       57.71       61.37     30.22 o
  -6   9   6        1.29      -11.57      8.99 o
  -5   9   6        0.90        3.21      8.40 o
  -4   9   6       17.79       18.17      8.36 o
  -3   9   6        6.32        7.87      8.01 o
  -2   9   6        0.85       -0.39      7.81 o
  -1   9   6        9.89        7.38      7.31 o
   0   9   6        1.59        2.02      7.17 o
   1   9   6        8.19        8.62      7.12 o
   2   9   6        5.32       -0.96     10.75 o
   3   9   6       20.02       30.49     11.62 o
   4   9   6        9.28       15.95     31.67 o
   5   9   6       30.60       59.01     31.30 o
   6   9   6       22.76       57.89     32.13 o
  -3  10   6       25.63       28.84      8.86 o
  -2  10   6       71.28       68.86      9.60 o
  -1  10   6      385.66      405.71     19.80 o
   0  10   6      137.19      153.03      9.30 o
   1  10   6       75.80       96.65     25.91 o
   2  10   6      442.07      491.71     29.10 o
   3  10   6       13.38       25.22     33.70 o
 -12   1   7        0.96        7.28      7.92 o
 -11   1   7      410.14      492.43     35.29 o
 -10   1   7      235.95      229.53     12.13 o
  -9   1   7       12.05       13.45      5.94 o
  -8   1   7      235.43      227.93      6.85 o
  -7   1   7      272.70      292.39     10.40 o
  -6   1   7        5.30        4.19      4.47 o
  -5   1   7      217.57      206.42      7.48 o
  -4   1   7      739.46      728.34     21.31 o
  -3   1   7      389.40      363.40      6.65 o
  -2   1   7       23.46       22.59      4.76 o
  -1   1   7      179.91      160.39     10.21 o
   0   1   7       29.68       28.97      3.99 o
   1   1   7      401.94      373.14      7.89 o
   2   1   7      487.34      490.22     32.29 o
   3   1   7       13.67       15.91      7.07 o
   4   1   7      431.62      470.42     27.88 o
   5   1   7      164.71      187.40      9.71 o
   6   1   7       29.32       17.55     13.14 o
   7   1   7      119.02      145.16     15.51 o
   8   1   7      105.62      134.40     16.21 o
   9   1   7        2.07       15.88     15.55 o
  10   1   7       19.20       16.06     16.06 o
  11   1   7      261.53      364.62     21.71 o
 -11   2   7        0.02        4.73      6.89 o
 -10   2   7       43.26       43.33      6.87 o
  -9   2   7       49.64       44.37      6.73 o
  -8   2   7        2.08        5.81      5.27 o
  -7   2   7      136.21      123.39      6.20 o
  -6   2   7      727.35      723.68      8.97 o
  -5   2   7       18.43       12.59      5.24 o
  -4   2   7      352.48      358.93     14.27 o
  -3   2   7     1479.29     1520.97     32.75 o
  -2   2   7      544.93      545.89      7.57 o
  -1   2   7      128.77      117.94      5.02 o
   0   2   7       66.94       56.15      4.18 o
   1   2   7      126.47      113.75      7.46 o
   2   2   7       18.37       15.45      6.68 o
   3   2   7      678.34      653.46     25.42 o
   4   2   7      589.16      573.43     26.46 o
   5   2   7      767.90      724.06     15.05 o
   6   2   7       13.17        9.04      8.37 o
   7   2   7       52.02       63.62     14.27 o
   8   2   7       17.53       22.93     15.24 o
   9   2   7       45.05       72.09     17.27 o
  10   2   7       40.10       37.75     17.20 o
  11   2   7        0.57        8.26     17.69 o
 -11   3   7       27.53       24.48      7.34 o
 -10   3   7       21.47       25.10      7.95 o
  -9   3   7        4.70        5.37      7.57 o
  -8   3   7       52.81       53.19      8.43 o
  -7   3   7       69.58       64.26      5.97 o
  -6   3   7       78.98       70.29      5.95 o
  -5   3   7       14.56       14.18      5.46 o
  -4   3   7       51.77       53.86      5.24 o
  -3   3   7      140.26      137.19      6.38 o
  -2   3   7      123.88      125.31      6.37 o
  -1   3   7      573.00      611.91     13.90 o
   0   3   7       43.08       26.36      5.01 o
   1   3   7      125.08      122.45     12.16 o
   2   3   7      155.45      159.03      9.51 o
   3   3   7        1.23        1.25      6.79 o
   4   3   7      131.33      136.36     12.12 o
   5   3   7      536.54      618.01     15.77 o
   6   3   7        0.55        0.49      8.15 o
   7   3   7        9.03        9.09      8.93 o
   8   3   7      216.96      238.19     22.38 o
   9   3   7       25.36       38.83     15.67 o
  10   3   7       96.99      118.21     17.82 o
  11   3   7       48.07       79.69     18.57 o
 -11   4   7      217.26      233.10     10.47 o
 -10   4   7       48.69       46.65      8.50 o
  -9   4   7       42.76       47.82      8.28 o
  -8   4   7       76.70       77.03      8.76 o
  -7   4   7       29.44       36.85      7.86 o
  -6   4   7      349.88      364.44     10.02 o
  -5   4   7      627.76      631.10     12.81 o
  -4   4   7       74.84       70.50      7.29 o
  -3   4   7      162.29      187.78      7.90 o
  -2   4   7      127.23      127.62      8.48 o
  -1   4   7       52.76       49.62      6.02 o
   0   4   7      502.92      519.20     14.09 o
   1   4   7      341.30      305.86     14.03 o
   2   4   7       47.13       46.03      8.87 o
   3   4   7      192.80      193.39     10.18 o
   4   4   7      324.21      315.51     27.65 o
   5   4   7       64.17       71.01      9.82 o
   6   4   7      387.50      418.85     24.05 o
   7   4   7      131.13      133.41      9.36 o
   8   4   7        9.04       18.97     12.33 o
   9   4   7      359.94      419.02     68.96 o
  10   4   7       16.52       19.60     15.74 o
 -10   5   7        7.66       15.59      9.33 o
  -9   5   7        0.54        0.42      8.93 o
  -8   5   7       14.98       16.50      8.54 o
  -7   5   7       15.52       22.08      8.23 o
  -6   5   7        0.11       -1.63      7.98 o
  -5   5   7        0.73        2.60      7.23 o
  -4   5   7      223.12      234.40      8.70 o
  -3   5   7       26.16       28.76      6.80 o
  -2   5   7      171.82      172.45     13.23 o
  -1   5   7       85.67       80.24      6.52 o
   0   5   7       14.47       19.93      5.87 o
   1   5   7       89.31       95.27     11.49 o
   2   5   7       99.44       92.08     11.80 o
   3   5   7       14.63       17.17     11.21 o
   4   5   7      162.70      164.42     12.02 o
   5   5   7      116.22      113.73     10.70 o
   6   5   7       11.31        0.22     10.24 o
   7   5   7       19.53       12.71     10.43 o
   8   5   7       17.52       10.55      9.81 o
   9   5   7       19.88       23.48     16.78 o
  10   5   7       13.07        2.80     25.43 o
  -9   6   7      388.48      430.81     12.78 o
  -8   6   7      116.73      123.81      9.96 o
  -7   6   7        0.07       -3.79      8.45 o
  -6   6   7       51.88       64.46      8.71 o
  -5   6   7       39.48       36.72      7.83 o
  -4   6   7       12.43       -5.55      7.41 o
  -3   6   7       75.23       86.50      7.47 o
  -2   6   7        5.64        9.84      6.59 o
  -1   6   7       21.66       16.74      6.59 o
   0   6   7      175.68      192.23     13.07 o
   1   6   7        0.10        3.98     11.06 o
   2   6   7        3.62       -1.02     10.77 o
   3   6   7       57.01       60.97     10.91 o
   4   6   7        0.06        0.55     10.24 o
   5   6   7      170.60      160.26     11.51 o
   6   6   7      309.93      331.09     13.15 o
   7   6   7       93.78       91.14     15.32 o
   8   6   7        6.66      -10.08     23.76 o
   9   6   7       98.02       96.19     25.18 o
  -8   7   7      199.51      222.23     22.09 o
  -7   7   7       12.29        5.57     10.82 o
  -6   7   7        0.69       -5.91      8.13 o
  -5   7   7       54.31       48.25      8.37 o
  -4   7   7       30.19       42.04      7.71 o
  -3   7   7       11.14        2.19      7.26 o
  -2   7   7      195.06      204.27      8.78 o
  -1   7   7       95.04      109.03      7.69 o
   0   7   7        0.15        7.26     11.36 o
   1   7   7      204.54      253.65     14.25 o
   2   7   7       17.03       20.20     11.21 o
   3   7   7        2.43       -1.49     10.96 o
   4   7   7      196.62      244.14     13.30 o
   5   7   7      164.64      195.54     12.36 o
   6   7   7       13.71       16.03     10.67 o
   7   7   7       61.99       82.49     27.25 o
   8   7   7       38.44       36.59     25.54 o
  -6   8   7       11.55       13.74      8.88 o
  -5   8   7        5.65        2.19      8.26 o
  -4   8   7        3.26       -6.08      7.96 o
  -3   8   7       66.80       69.54      8.72 o
  -2   8   7      227.34      221.76     17.50 o
  -1   8   7        7.16       10.99     11.66 o
   0   8   7       77.90       79.89     12.77 o
   1   8   7      210.44      199.80     13.35 o
   2   8   7       17.34       26.30     11.46 o
   3   8   7      251.22      272.65     25.24 o
   4   8   7       13.36       25.94     11.94 o
   5   8   7       18.43       13.20     11.73 o
   6   8   7       22.04        2.51     29.29 o
  -4   9   7       90.79       95.69      9.52 o
  -3   9   7       21.06       14.06      8.57 o
  -2   9   7      208.66      229.55      9.98 o
  -1   9   7      291.66      302.43     15.90 o
   0   9   7       38.70       40.77     13.00 o
   1   9   7       43.56       47.92     12.75 o
   2   9   7      532.52      636.40     17.36 o
   3   9   7        4.71        4.33     12.01 o
   4   9   7       24.37        7.58     32.53 o
 -10   0   8       29.83       32.24     12.00 o
  -9   0   8       54.47       41.74      7.67 o
  -8   0   8      543.19      540.55     11.40 o
  -7   0   8      415.75      392.28     10.29 o
  -6   0   8        1.82        4.56      7.00 o
  -5   0   8     2467.73     2430.35     17.74 o
  -4   0   8      827.06      901.09     30.12 o
  -3   0   8        0.03        3.10      5.86 o
  -2   0   8      587.70      534.04     10.27 o
  -1   0   8      233.44      196.26     12.35 o
   0   0   8       38.08       32.25     10.50 o
   1   0   8      373.96      321.21     13.70 o
   2   0   8      810.40      755.91     47.96 o
   3   0   8      498.70      444.66     25.86 o
   4   0   8      259.91      315.61     21.50 o
   5   0   8       17.82       22.57     18.06 o
   6   0   8        0.33       -3.64     18.69 o
   7   0   8      192.19      318.00     26.85 o
   8   0   8      129.01      227.43     26.92 o
   9   0   8        9.68       28.59     22.30 o
  10   0   8      133.41      241.78     30.48 o
 -10   1   8       29.46       21.37      6.84 o
  -9   1   8       18.06       14.29      7.09 o
  -8   1   8        4.11        6.05      5.49 o
  -7   1   8        0.02       -2.43      5.33 o
  -6   1   8      542.90      517.73     22.95 o
  -5   1   8      226.95      200.21     10.03 o
  -4   1   8       33.92       18.83      5.33 o
  -3   1   8        9.14        7.92      5.14 o
  -2   1   8        5.11        3.57      5.06 o
  -1   1   8      135.04       99.02      7.06 o
   0   1   8       14.60       13.07      6.47 o
   1   1   8       36.81       30.57      6.33 o
   2   1   8        2.91       -0.95      6.90 o
   3   1   8       33.36       22.73      8.15 o
   4   1   8       80.12       78.43      8.50 o
   5   1   8      202.45      210.94     10.45 o
   6   1   8       89.83       87.78     15.06 o
   7   1   8        7.34       22.32     14.34 o
   8   1   8        0.37       -7.72     15.66 o
   9   1   8        1.35      -13.65     15.89 o
  10   1   8        0.95      -16.60     17.01 o
 -10   2   8       43.18       48.45      8.78 o
  -9   2   8        0.06        0.42      7.62 o
  -8   2   8      146.88      152.38      8.66 o
  -7   2   8      102.37      105.66      9.81 o
  -6   2   8       10.93        2.19      5.73 o
  -5   2   8        0.04       -2.40      5.66 o
  -4   2   8      165.48      156.51      6.94 o
  -3   2   8        1.15       -2.61      5.22 o
  -2   2   8       47.51       40.95      5.12 o
  -1   2   8      363.22      317.95      9.02 o
   0   2   8        8.72        2.67      6.60 o
   1   2   8       58.09       49.92     11.10 o
   2   2   8      157.39      152.48      8.78 o
   3   2   8       18.31       19.18      7.85 o
   4   2   8        0.81       -2.37      7.15 o
   5   2   8      531.00      563.03     21.60 o
   6   2   8       23.07       17.33      9.20 o
   7   2   8      217.37      266.53     18.16 o
   8   2   8      184.61      254.98     22.17 o
   9   2   8       15.83       29.14     16.61 o
  10   2   8      111.90      149.13     19.23 o
 -10   3   8       59.00       64.27      9.06 o
  -9   3   8      159.25      150.19      9.89 o
  -8   3   8       18.26       14.08      7.67 o
  -7   3   8       86.15       81.36      8.72 o
  -6   3   8      156.10      149.49      6.93 o
  -5   3   8      122.24      114.54      6.48 o
  -4   3   8      190.35      171.63      6.51 o
  -3   3   8       56.15       55.15      7.03 o
  -2   3   8      191.18      186.69     11.27 o
  -1   3   8       41.91       29.15      9.42 o
   0   3   8      456.01      445.78     19.00 o
   1   3   8      105.83      101.90     18.57 o
   2   3   8      140.28      143.40     11.27 o
   3   3   8      282.72      351.24     24.98 o
   4   3   8      202.43      195.09     18.98 o
   5   3   8        0.08       14.69      9.01 o
   6   3   8      253.58      287.92     14.82 o
   7   3   8       33.59       48.75     18.66 o
   8   3   8       34.45       28.50     14.51 o
   9   3   8      280.73      358.29     20.81 o
  10   3   8       87.50      139.32     19.12 o
  -9   4   8       46.22       47.25      8.45 o
  -8   4   8       22.09       21.57      8.13 o
  -7   4   8        2.02        3.01      7.92 o
  -6   4   8       30.14       28.08      7.61 o
  -5   4   8       11.55       13.80      7.64 o
  -4   4   8       18.22       12.73      7.40 o
  -3   4   8       80.55       81.09      8.28 o
  -2   4   8       73.11       64.53     12.60 o
  -1   4   8       42.90       34.06     12.12 o
   0   4   8       15.50        9.09     11.76 o
   1   4   8       36.62       29.46     12.33 o
   2   4   8       11.98        3.88     10.70 o
   3   4   8      311.48      259.91     13.95 o
   4   4   8      226.99      219.81     13.93 o
   5   4   8       16.00       26.00     10.36 o
   6   4   8       16.58       19.51     10.91 o
   7   4   8        7.54       16.10      9.75 o
   8   4   8        3.33       -2.88     16.38 o
   9   4   8       80.02       93.47     18.69 o
  -8   5   8       47.35       52.16     11.61 o
  -7   5   8       52.21       52.80      8.87 o
  -6   5   8       91.38      118.20      8.90 o
  -5   5   8        4.88       14.85      7.71 o
  -4   5   8      572.85      530.71     19.45 o
  -3   5   8      841.46      879.38     12.32 o
  -2   5   8        3.63        5.28     12.18 o
  -1   5   8       90.83      105.79     12.83 o
   0   5   8      343.78      338.97     15.46 o
   1   5   8       83.83       63.92     12.68 o
   2   5   8      475.57      532.58     16.89 o
   3   5   8      665.01      766.41     18.51 o
   4   5   8      101.81      106.33     12.52 o
   5   5   8       78.83       84.42     12.90 o
   6   5   8      226.12      261.50     13.12 o
   7   5   8       29.74       57.10     11.84 o
   8   5   8        2.04       -7.71     23.76 o
  -7   6   8       83.89      102.30     17.89 o
  -6   6   8        5.89        1.46      8.26 o
  -5   6   8       64.46       68.78      8.41 o
  -4   6   8      118.07      117.97      8.34 o
  -3   6   8      145.71      157.85     13.96 o
  -2   6   8       60.52       57.81     12.62 o
  -1   6   8        0.98       11.69     12.31 o
   0   6   8        3.47        2.11     11.23 o
   1   6   8       26.14       27.16     12.52 o
   2   6   8       46.19       51.01     13.06 o
   3   6   8        3.58        3.29     12.58 o
   4   6   8        8.82       13.86     12.04 o
   5   6   8       12.60       12.68     12.29 o
   6   6   8       20.39       15.29     13.42 o
   7   6   8       32.00       49.22     13.71 o
  -6   7   8       57.33       44.30      9.25 o
  -5   7   8        1.63        8.34      8.80 o
  -4   7   8       38.19       38.59      8.08 o
  -3   7   8       54.67       62.49     13.10 o
  -2   7   8      165.69      159.96     14.76 o
  -1   7   8       29.17       21.72     13.60 o
   0   7   8      119.00      118.61     13.77 o
   1   7   8       19.10       25.27     12.47 o
   2   7   8       74.93       94.84     13.31 o
   3   7   8        7.17       -6.84     13.09 o
   4   7   8       10.81        4.52     12.69 o
   5   7   8       27.41       35.90     12.60 o
   6   7   8      155.49      184.45     36.87 o
  -4   8   8        4.12        5.94     13.76 o
  -3   8   8        8.16       13.35     13.52 o
  -2   8   8      183.39      214.99     15.81 o
  -1   8   8      121.22      112.93     14.74 o
   0   8   8        6.79        4.00     14.21 o
   1   8   8      186.73      206.58     15.57 o
   2   8   8       65.25       72.04     14.59 o
   3   8   8        1.49       -8.15     13.53 o
  -9   1   9       11.81       13.60      6.98 o
  -8   1   9      234.63      207.63      6.75 o
  -7   1   9      205.80      180.49     15.60 o
  -6   1   9      175.70      156.05      8.81 o
  -5   1   9       26.27       26.48      6.04 o
  -4   1   9       20.69       15.58      6.88 o
  -3   1   9        7.63        1.81      7.14 o
  -2   1   9      237.66      219.23     11.54 o
  -1   1   9      366.85      341.10     10.10 o
   0   1   9       16.61       18.47      7.48 o
   1   1   9      283.76      264.68     15.08 o
   2   1   9       95.71      114.81     11.00 o
   3   1   9       18.94       19.28      8.07 o
   4   1   9      204.26      219.74     19.70 o
   5   1   9       31.47       38.55     14.70 o
   6   1   9       14.34        5.69     14.09 o
   7   1   9       92.43      131.97     19.89 o
   8   1   9       89.89      110.13     22.23 o
  -8   2   9       25.62       19.11      8.32 o
  -7   2   9      113.32      111.21      7.88 o
  -6   2   9      322.62      307.73     21.00 o
  -5   2   9      105.03       92.92      8.24 o
  -4   2   9      101.74       80.47      8.04 o
  -3   2   9       75.65       73.49      8.04 o
  -2   2   9       16.91       10.59      7.40 o
  -1   2   9       30.17       30.73      7.85 o
   0   2   9      277.66      220.34     11.76 o
   1   2   9       89.05       64.72     10.51 o
   2   2   9        2.92        2.12      9.63 o
   3   2   9        2.71       -1.09      9.83 o
   4   2   9       44.40       35.36     10.44 o
   5   2   9      262.92      305.32     26.59 o
   6   2   9       77.06       94.11     16.41 o
   7   2   9        2.97        8.38     14.48 o
   8   2   9      174.72      213.85     18.97 o
  -8   3   9        0.42       10.97      8.42 o
  -7   3   9        1.89        1.20      8.35 o
  -6   3   9      430.69      388.36     15.08 o
  -5   3   9      191.13      166.48     15.19 o
  -4   3   9      192.31      161.94     12.03 o
  -3   3   9        5.97        0.56      9.61 o
  -2   3   9      136.73      132.86     26.60 o
  -1   3   9        0.14       -5.89     10.18 o
   0   3   9       39.35       38.94      9.76 o
   1   3   9      147.84      153.70     11.06 o
   2   3   9      316.59      287.80     28.65 o
   3   3   9        0.01       -2.69      9.30 o
   4   3   9       20.82       29.24     13.07 o
   5   3   9      111.06      107.97     13.75 o
   6   3   9       10.39       17.09     10.57 o
   7   3   9       94.69      122.48     21.82 o
   8   3   9       76.12      115.78     18.82 o
  -7   4   9      147.03      148.50      9.66 o
  -6   4   9      243.17      250.12     10.19 o
  -5   4   9        0.56       -0.94     12.54 o
  -4   4   9       37.61       34.23     12.43 o
  -3   4   9      312.88      313.86     15.56 o
  -2   4   9        6.14        4.04     12.11 o
  -1   4   9       60.81       62.90     12.72 o
   0   4   9       89.47       96.56     13.00 o
   1   4   9       76.49       67.24     12.37 o
   2   4   9        1.45       -2.05     11.49 o
   3   4   9      152.42      130.11     13.60 o
   4   4   9        2.92       -4.16     12.24 o
   5   4   9       18.19       27.43     13.67 o
   6   4   9      263.73      316.48     17.29 o
   7   4   9        2.93        5.40     14.21 o
  -6   5   9        1.75       -3.34     14.34 o
  -5   5   9       33.45       27.26     12.90 o
  -4   5   9        1.81        5.83     13.20 o
  -3   5   9       10.98       -1.36     12.32 o
  -2   5   9        6.63        3.25     11.99 o
  -1   5   9        1.88        7.21     12.81 o
   0   5   9       63.21       58.08     13.17 o
   1   5   9        9.18       12.70     12.77 o
   2   5   9       73.53       78.26     13.06 o
   3   5   9        1.66        2.44     11.72 o
   4   5   9       18.97       13.10     12.98 o
   5   5   9       17.59        6.42     13.87 o
   6   5   9        2.96       -4.20     13.84 o
  -5   6   9        2.68        6.79     14.70 o
  -4   6   9      121.81      120.86     15.03 o
  -3   6   9      150.82      163.91     14.94 o
  -2   6   9      119.99      108.39     14.28 o
  -1   6   9      141.56      148.40     14.98 o
   0   6   9      228.73      257.60     16.69 o
   1   6   9       13.66       17.62     13.43 o
   2   6   9      349.27      364.51     16.85 o
   3   6   9      375.39      398.01     16.78 o
   4   6   9       79.79       90.84     13.99 o
   5   6   9       40.33       36.55     14.21 o
  -2   7   9      343.63      362.32     17.72 o
  -1   7   9      132.80      126.71     15.79 o
   0   7   9       27.52       30.13     14.48 o
   1   7   9      546.71      654.67     20.32 o
   2   7   9      251.70      317.59     17.39 o
  -6   0  10        0.01       11.18     10.09 o
  -5   0  10       90.61       61.13     11.06 o
  -4   0  10      129.19       99.68     21.72 o
  -3   0  10       20.97       12.77     10.33 o
  -2   0  10      154.38      136.17     24.78 o
  -1   0  10       81.01       78.87     11.17 o
   0   0  10        0.53        3.83     10.06 o
   1   0  10      107.67      103.90     13.97 o
   2   0  10       71.70       55.14     13.84 o
   5   0  10      454.01      565.34     30.72 o
   6   0  10      323.29      368.23     26.68 o
  -6   1  10      171.97      129.07     13.14 o
  -5   1  10       52.69       38.94      7.55 o
  -4   1  10        4.77       -1.46      7.06 o
  -3   1  10       56.37       48.75      7.63 o
  -2   1  10       39.33       26.83      8.18 o
  -1   1  10        0.94       -2.45      8.09 o
   0   1  10        2.55        1.67      8.10 o
   1   1  10        0.40       -2.90      8.19 o
   2   1  10       19.06        9.05     10.72 o
   3   1  10        0.24      -15.69     10.46 o
   4   1  10       75.34       53.64     15.82 o
   5   1  10       58.50       83.15     23.52 o
   6   1  10       27.63       22.24     16.75 o
  -6   2  10       57.95       45.93      7.96 o
  -5   2  10      218.03      207.05     13.38 o
  -4   2  10        0.21       -2.52      7.89 o
  -3   2  10       45.98       44.72      8.82 o
  -2   2  10      111.00       97.72      8.88 o
  -1   2  10       43.48       37.45     10.47 o
   0   2  10        3.26        7.21     10.14 o
   1   2  10       61.81       36.38     12.22 o
   2   2  10       17.76       12.38     10.27 o
   3   2  10       87.58       88.39     14.52 o
   4   2  10       99.53       79.22     14.58 o
   5   2  10        0.70        2.27     14.89 o
   6   2  10        0.01      -19.75     24.20 o
  -5   3  10       24.74       17.34     13.74 o
  -4   3  10      183.63      196.41     18.11 o
  -3   3  10      130.97      132.33     12.68 o
  -2   3  10       11.34       31.39     10.83 o
  -1   3  10      127.94      113.20     26.80 o
   0   3  10      327.96      307.23     27.06 o
   1   3  10        5.19        7.92     10.40 o
   2   3  10      139.89      133.29     13.09 o
   3   3  10       36.67       39.80     14.40 o
   4   3  10       82.98       63.94     15.52 o
   5   3  10       48.72       54.86     14.74 o
  -4   4  10       55.35       49.76     15.15 o
  -3   4  10       23.18       14.12     14.35 o
  -2   4  10       41.93       34.75     13.81 o
  -1   4  10       28.03       22.44     13.26 o
   0   4  10       16.59       14.43     12.85 o
   1   4  10       16.92       14.04     11.63 o
   2   4  10       83.50       94.11     14.43 o
   3   4  10       82.17       82.29     14.99 o
   4   4  10        5.41       -4.24     14.44 o
  -2   5  10       25.93       12.53     14.91 o
  -1   5  10      434.41      512.14     19.87 o
   0   5  10      288.26      333.13     17.47 o
   1   5  10       60.68       59.70     14.40 o
   2   5  10       28.16       40.14     13.70 o
  -2   1  11      213.65      186.78     11.56 o
  -1   1  11       17.26       16.77      9.52 o
   0   1  11       30.71       19.84      9.78 o
   1   1  11      127.36      116.49     22.69 o
 
